# Supplementary material for: Photoswitchable paclitaxel-based microtubule stabilisers allow optical control over the microtubule cytoskeleton
Source: Nat Commun. 2020 Sep 15;11:4640. doi: 10.1038/s41467-020-18389-6 (PMC7493900; doi:10.1038/s41467-020-18389-6)
Supplement: Supplementary file 19 — Source Data [file 41467_2020_18389_MOESM19_ESM.xlsx]

## Sheet: Fig. 2a Photoswitch performance
		Absorption [a.u.]
	Wavelength [nm]	dark	375 nm	410 nm	435 nm	490 nm	515 nm	530 nm	Excitation wavelength
	599.996	0.00130358	-0.00056033	0.00051632	-0.00060061	-0.00060919	-0.00081955	-8.68e-05
	595.003	0.00136434	-0.00069805	-0.00040746	-0.00056612	-0.00036794	-0.00038289	-0.00028289
	590.003	0.00170111	-8.98e-05	-0.00112505	-0.0005473	-0.00033204	0.00075562	-0.00035113
	584.996	0.00153285	0.0001209	-0.00042422	-0.00033582	-0.00025796	-0.00054135	-0.00031507
	579.984	0.00165595	0.00064623	-0.00052791	-0.00043663	-0.00038946	0.00028031	-0.00023286
	575.002	0.00140807	-0.00031461	-0.00059709	-0.00048101	-0.00039763	-0.00062604	0.00016728
	570.014	0.00164358	-0.00039417	-0.00018023	-0.00041108	-0.00041227	0.00036237	-0.00119207
	564.982	0.00176723	0.00011145	-0.00028776	-0.00040875	-0.00031052	7.28e-05	-9.96e-05
	559.982	0.00142233	-0.00013008	-0.00023638	-0.00053789	-0.00039815	-0.00048881	-0.00010058
	555.013	0.00175158	-1.3e-05	-0.00052046	-0.00028853	-0.00035848	-0.00049709	9.35e-05
	550.001	0.00185478	0.00031753	-0.0002311	-0.00029888	-0.00028439	-0.00027063	-0.00017444
	544.982	0.00206051	0.0007405	0.00023552	0.00011329	0.00010956	0.00012885	-7.84e-05
	539.995	0.00211422	0.00106483	0.00018005	0.00015089	5.91e-05	0.00011987	0.00031077
	535.003	0.00256681	0.0014829	0.00062873	0.00051585	0.00059532	0.00052684	0.00042901
	530.005	0.00287552	0.00238065	0.00109592	0.00106831	0.00090535	0.00087681	0.00080445
	525.001	0.00335812	0.00322921	0.00164646	0.0016349	0.00148908	0.00114313	0.00108611
	519.992	0.00443512	0.00469169	0.00303684	0.00258103	0.00252198	0.00227259	0.00251411
	515.015	0.00517511	0.00618515	0.00406591	0.00364214	0.00323007	0.00326993	0.00272469
	509.994	0.00645868	0.00853786	0.00569227	0.00518703	0.00490006	0.00463818	0.00405277
	505.006	0.00810119	0.0111902	0.00791448	0.00706424	0.00661278	0.00636059	0.00576256
	500.013	0.0102592	0.0146722	0.0107099	0.00954238	0.00927727	0.00883961	0.00812179
	495.014	0.0132805	0.0190044	0.0140474	0.0130402	0.0122207	0.0118252	0.0116075
	490.011	0.0169844	0.0243555	0.0184258	0.0171228	0.0162139	0.0157383	0.0152672
	485.002	0.0212516	0.0304986	0.0236096	0.0219914	0.0207495	0.0203799	0.0195777
	479.988	0.0261928	0.0377863	0.029697	0.0274885	0.0261557	0.0254954	0.0245851
	475.007	0.0322288	0.0462644	0.0368358	0.0344491	0.0327375	0.0322425	0.0308238
	469.983	0.0393529	0.0557689	0.0449111	0.0422218	0.040069	0.039497	0.0380772
	464.992	0.0469506	0.0662793	0.0540284	0.0503903	0.048106	0.0474473	0.045952
	459.997	0.0550119	0.0768777	0.0631637	0.0592088	0.0566867	0.0560229	0.0546183
	454.996	0.0638389	0.0880409	0.072929	0.0687565	0.065995	0.0651117	0.0634896
	449.991	0.0726185	0.0982981	0.0822303	0.0780461	0.0749113	0.0743342	0.0719912
	444.982	0.0813046	0.107592	0.0914016	0.0869069	0.0838248	0.0831384	0.0809564
	440.006	0.0895273	0.114901	0.0991701	0.0947529	0.0919795	0.0909173	0.0890917
	434.987	0.0971863	0.119546	0.105467	0.101255	0.0985773	0.0981989	0.0961446
	430.002	0.104298	0.121123	0.109814	0.106648	0.104641	0.104244	0.102557
	425.013	0.110932	0.119195	0.112516	0.110427	0.109521	0.109194	0.107905
	419.981	0.117425	0.113612	0.11328	0.113399	0.113738	0.113788	0.11324
	414.983	0.124118	0.104724	0.113086	0.115578	0.117768	0.118144	0.118341
	409.981	0.134088	0.0934698	0.113132	0.118752	0.12323	0.124415	0.125257
	405.013	0.148545	0.0816674	0.115397	0.125198	0.132929	0.134839	0.136737
	400.003	0.171041	0.0693709	0.121693	0.137275	0.148494	0.151782	0.156352
	394.988	0.207043	0.0585519	0.135966	0.158791	0.175559	0.179945	0.187083
	390.009	0.260492	0.0502102	0.160969	0.193631	0.217538	0.22333	0.233567
	384.986	0.335573	0.0442358	0.19903	0.244904	0.277887	0.286809	0.300974
	379.998	0.432051	0.0419855	0.251235	0.311375	0.355232	0.36661	0.386896
	375.007	0.538917	0.0427775	0.311054	0.387787	0.443574	0.458199	0.48151
	370.012	0.648007	0.0462961	0.371798	0.466362	0.532626	0.550248	0.579117
	365.013	0.74204	0.0544097	0.426828	0.535061	0.610767	0.630269	0.666491
	360.01	0.816971	0.0661968	0.4739	0.591713	0.675345	0.69643	0.735197
	355.004	0.86977	0.0845439	0.511431	0.634414	0.72145	0.744005	0.784933
	349.995	0.892112	0.109951	0.535542	0.658403	0.744934	0.766794	0.809169
	344.981	0.882471	0.140672	0.54426	0.660162	0.741936	0.763022	0.803803
	340.004	0.844582	0.174084	0.538491	0.643812	0.717515	0.736141	0.769876
	334.984	0.784253	0.206133	0.520268	0.610609	0.674829	0.690163	0.721573
	329.999	0.707566	0.232459	0.489707	0.564133	0.615677	0.628664	0.652671
	325.011	0.620971	0.25037	0.450476	0.508217	0.549497	0.558719	0.578734
	319.981	0.53089	0.2597	0.40537	0.448096	0.477338	0.4842	0.49797
	314.987	0.44849	0.260227	0.360659	0.389614	0.409896	0.414126	0.423807
	309.99	0.374785	0.255165	0.317331	0.335786	0.348466	0.35032	0.357548
	304.99	0.314618	0.247798	0.280272	0.290357	0.29734	0.297589	0.301144
	299.987	0.266004	0.235401	0.245809	0.251766	0.254339	0.252805	0.254526
	294.981	0.227009	0.220557	0.222673	0.221725	0.221665	0.219451	0.219952
	290.011	0.196491	0.201351	0.192454	0.19217	0.198634	0.191999	0.192338
	284.999	0.190031	0.195256	0.188611	0.175669	0.17911	0.174713	0.173109

## Sheet: Fig.2b,c,S3 cytotoxicity 
		Experiment 1										Experiment 2										Experiment 3
Compound	360 nm	cosolvent	log10(compound) (M)									cosolvent	log10(compound) (M)									cosolvent	log10(compound) (M)
AzTax3MP		DMSO	-7.52288	-7.18642	-6.84802	-6.51004	-6.16877	-5.83624	-5.49757	-5.16115	-4.82391	DMSO	-7.52288	-7.18642	-6.84802	-6.51004	-6.16877	-5.83624	-5.49757	-5.16115	-4.82391	DMSO	-7.52288	-7.18642	-6.84802	-6.51004	-6.16877	-5.83624	-5.49757	-5.16115	-4.82391
Fluorescence intensity (544/590 nm)	off	68059.2	66649.5	67324.5	67383.5	66521.2	45912.5	24629.5	12095.5	4546.17	13420.8	66308.8	65792.6	64700.6	67759.6	63340.3	45727	28728.6	14812.3	5457.3	14848.3	62163.4	58815.5	57375.9	57320.9	59416.5	55675.5	37058.5	21786.5	6383.2	13795.2
Fluorescence intensity (544/590 nm)	on	56537.2	44927.2	37718.5	28372.5	15862.2	6133.17	2586.17	1746.17	2301.5	9963.5	74860.3	77615	53258	43695	44934	20177.3	8278.97	4198.63	2920.3	6895.63	62218.9	58812.2	55988.5	45400.5	38556.9	22765.5	8669.2	2891.87	2351.53	7244.53
AzTax4H		DMSO	-9	-8.03621	-8.0752	-7.61261	-7.15058	-6.68825	-6.22548	-5.76447	-5.30103	DMSO	-9	-8.03621	-8.0752	-7.61261	-7.15058	-6.68825	-6.22548	-5.76447	-5.30103	DMSO	-9	-8.03621	-8.0752	-7.61261	-7.15058	-6.68825	-6.22548	-5.76447	-5.30103
Fluorescence intensity (544/590 nm)	off	72935.2	74552.5	77040.2	70619.8	50939.2	31744.8	16431.2	9147.5	4622.17	3517.5	66308.8	66694.3	62610	66880.6	45932.6	31599.6	18168.6	10358	5640.63	4132.97	62163.4	66611.2	64442.2	57287.5	48566.5	36776.2	21178.2	11772.2	5758.87	2738.2
Fluorescence intensity (544/590 nm)	on	55160.2	53879.2	53873.8	37831.2	21964.8	13246.8	7370.5	2427.83	1991.5	3606.83	74860.3	75845.6	59111.6	55031.6	52756.3	28891.6	16607	10013	4298.3	2549.97	62218.9	63404.2	61232.9	59132.2	50643.5	38667.9	23924.5	11191.5	6227.87	3111.53
AzTax3H		DMSO	-7.30103	-6.92445	-6.55129	-6.17587	-5.80134	-5.42597	-5.0511	-4.67572	-4.30103	DMSO	-7.30103	-6.92445	-6.55129	-6.17587	-5.80134	-5.42597	-5.0511	-4.67572	-4.30103	DMSO	-7.30103	-6.92445	-6.55129	-6.17587	-5.80134	-5.42597	-5.0511	-4.67572	-4.30103
Fluorescence intensity (544/590 nm)	off	54065.7	51055.7	49002	40583.3	31617.7	12723.7	3577.33	4865.67	3438.33	884.333	60658.4	58745.8	60243.1	57359.4	52453.8	34406.8	11708.1	8421.42	18794.4	2920.42	47747.5	47072.7	45609.7	39480.3	30535	11113.7	3009.33	2759	7623.67	907.667
Fluorescence intensity (544/590 nm)	on	55158	47149	47406.3	35454.3	24562	8537	3621.33	3982.33	6430.67	1301.67	52945.3	35291	42037.3	45936.7	35758.7	17219.3	7321.67	6987.67	15500	1634.33	50482.8	48531.8	47685.1	35452.4	22920.4	5374.75	2840.75	3161.42	6550.75	1356.42
AzTax4MP		DMSO	-7.30103	-7.01323	-6.72584	-6.43771	-6.15058	-5.86328	-5.57512	-5.27901	-5	DMSO	-7.30103	-7.01323	-6.72584	-6.43771	-6.15058	-5.86328	-5.57512	-5.27901	-5	DMSO	-7.30103	-7.01323	-6.72584	-6.43771	-6.15058	-5.86328	-5.57512	-5.27901	-5
Fluorescence intensity (544/590 nm)	off	42389	41298	41979	42373.3	40751	31424	20980.7	8455.33	4317.33	8832.33	60658.4	59907.1	61055.8	59507.8	59326.4	57856.1	48777.8	30398.8	12918.1	25893.1	60698.5	59782.2	60930.8	59382.8	59201.5	57731.2	48652.8	30273.8	12793.2	25768.2
Fluorescence intensity (544/590 nm)	on	41644.7	40146	40535	37385.3	36354	26176.7	16862	5254.67	3348.33	7229.67	52945.3	46904.7	53712.7	54826.3	54950.3	53294	45020.3	30871.3	13386	21029	55381.3	46904.7	53712.7	54826.3	54950.3	53294	45020.3	30871.3	13386	21029
AzTax2MP		DMSO	-7	-6.66354	-6.32514	-5.98716	-5.64975	-5.31336	-4.97469	-4.67162	-4.30103	DMSO	-7	-6.66354	-6.32514	-5.98716	-5.64975	-5.31336	-4.97469	-4.67162	-4.30103	DMSO	-7	-6.66354	-6.32514	-5.98716	-5.64975	-5.31336	-4.97469	-4.67162	-4.30103
Fluorescence intensity (544/590 nm)	off	45217	43407.7	42611.3	42626.7	41264.7	37360.7	24527.3	10149.3	9459.33	7734.67	52554	52046	52655	52608.3	52004.3	47665	33224.3	16267.7	13288.7	11167	41805.3	40428	40377	39880	39309.7	34690	23455	11319.7	10678.3	10086
Fluorescence intensity (544/590 nm)	on	45415.3	44285.3	43891.3	40665	30271.7	19194	9572	2914.33	3512	8237.67	50767	49374.7	49701	45321.3	35629	23585.7	11213.3	3795.33	8500	14152.3	37259.3	37826.3	35125.7	30044.3	23713.7	13721.3	6893	2860	4983	7446.33
AzTax3TM		DMSO	-7.30103	-7.01323	-6.72584	-6.43771	-6.15058	-5.86328	-5.57512	-5.27901	-5	DMSO	-7.30103	-7.01323	-6.72584	-6.43771	-6.15058	-5.86328	-5.57512	-5.27901	-5	DMSO	-7.30103	-7.01323	-6.72584	-6.43771	-6.15058	-5.86328	-5.57512	-5.27901	-5
Fluorescence intensity (544/590 nm)	off	55827.5	54689.2	53579.9	50228.9	51997.9	38750.9	28930.5	17674.9	4585.2	9214.2	65823.5	67621.6	65832.6	67286.3	66266	52781.6	32719	15943	4171.3	7165.3	63472	60198.2	58969.5	58340.2	57370.5	56675.2	37577.9	22525.2	6743.87	4261.87
Fluorescence intensity (544/590 nm)	on	60464.9	53425.5	51230.2	45682.2	30101.5	19813.2	9446.2	2882.2	1920.2	2751.2	67219.6	62746.3	59325.3	49125	38800.3	28447.6	14227	4723.97	3363.97	3055.97	65852.9	64545.9	60245.9	53220.9	48702.9	37412.2	23984.5	10023.2	5417.2	2672.2
AzTax3MTM		DMSO	-7.30103	-7.01323	-6.72584	-6.43771	-6.15058	-5.86328	-5.57512	-5.27901	-5	DMSO	-7.30103	-7.01323	-6.72584	-6.43771	-6.15058	-5.86328	-5.57512	-5.27901	-5	DMSO	-7.30103	-7.01323	-6.72584	-6.43771	-6.15058	-5.86328	-5.57512	-5.27901	-5
Fluorescence intensity (544/590 nm)	off	65849.9	65384.5	63509.9	62265.2	57581.2	46074.9	32445.2	19474.2	5822.2	6198.87	68069.5	68282.5	68930.8	68893.2	64497.8	43470.2	26148.5	14662.5	4212.5	4577.17	70728.6	67367.3	66571.6	64927.6	64113.6	46881.6	29982	18338.6	5667.97	4639.3
Fluorescence intensity (544/590 nm)	on	55255.9	58768.2	56648.5	45663.9	38548.9	26069.9	15499.2	4600.87	2402.53	2201.87	65169.5	63303.8	61825.5	51395.8	43090.2	27132.2	14981.2	4476.5	3740.5	3052.5	62184.6	59401.3	59618	50513.6	44684.3	32038.3	17880.6	6528.63	5112.3	4024.3
AzTax4DMA		DMSO	-9	-8.03621	-8.0752	-7.61261	-7.15058	-6.68825	-6.22548	-5.76447	-5.30103	DMSO	-9	-8.03621	-8.0752	-7.61261	-7.15058	-6.68825	-6.22548	-5.76447	-5.30103	DMSO	-9	-8.03621	-8.0752	-7.61261	-7.15058	-6.68825	-6.22548	-5.76447	-5.30103
Fluorescence intensity (544/590 nm)	off	66701.8	66972.5	68362.5	67583.2	56657.2	33545.8	17899.5	10910.8	7784.5	7609.83	69436.6	67960.6	65753.6	66389	57291.3	41405.6	26569.6	17199.3	11551.3	13414.6	51496.7	64130.9	57026.5	56223.9	49879.9	37847.2	23609.2	13504.9	8621.87	9269.2
Fluorescence intensity (544/590 nm)	on	67187.5	66350.5	66746.8	64551.8	53138.2	31030.5	17625.5	11362.2	7968.83	8169.17	62765.6	62379.3	62259.6	57588.6	54885	39075.3	25891.6	17201	13702.6	14214.3	67312.9	63005.9	65569.2	63426.9	56488.5	41077.2	24013.2	14458.9	9013.2	9271.87
AzTax3DMA		DMSO	-8.88941	-8.56543	-8.12668	-7.6968	-7.26122	-6.82681	-6.39255	-5.95861	-5.52288	DMSO	-8.88941	-8.56543	-8.12668	-7.6968	-7.26122	-6.82681	-6.39255	-5.95861	-5.52288	DMSO	-8.88941	-8.56543	-8.12668	-7.6968	-7.26122	-6.82681	-6.39255	-5.95861	-5.52288
Fluorescence intensity (544/590 nm)	off	42389	25907	15680.3	9192.67	6093	3879	3471	3667.67	5582	11215	52948.2	53734.3	56053.7	54026.7	49126.3	36349.3	19273.7	6816.67	4005.33	4271.33	62069.2	62562.5	63644.2	62295.5	54957.2	39908.8	13214.8	7604.17	4515.17	4633.5
Fluorescence intensity (544/590 nm)	on	41644.7	34491.3	27803	20355.3	9910.33	5818.33	3369.67	2857	3606.67	10387.3	54393.3	55575.3	57424.3	55763.7	52687	44800.7	30378.7	12007.7	5090	4046.33	65181.8	65224.9	66682.9	65361.9	65063.2	55050.2	39397.6	16044.6	5765.58	4176.58
AzTax3DEA		DMSO	-7	-6.66354	-6.32514	-5.98716	-5.64975	-5.31336	-4.97469	-4.67162	-4.30103	DMSO	-7	-6.66354	-6.32514	-5.98716	-5.64975	-5.31336	-4.97469	-4.67162	-4.30103	DMSO	-7	-6.66354	-6.32514	-5.98716	-5.64975	-5.31336	-4.97469	-4.67162	-4.30103
Fluorescence intensity (544/590 nm)	off	41805.3	42188	42981.3	41064	40282.7	31314.3	22176.3	5454	4488.67	3704	45217	44054	44326.7	44076.7	42642.7	32780	19738.3	4093.33	3553.67	3746.67	52554	54583.7	54901.3	51510.3	51611	45094.7	31234.3	10372.7	6750	6327.67
Fluorescence intensity (544/590 nm)	on	37259.3	32746.3	34564.3	34212.8	33076.8	24551.8	20370.3	4799.33	3886.33	2346.33	45415.3	43513.7	42122	43015.7	40608.3	33533	19975	4431.67	3389.33	3171	50767	49437.7	49800	48813	47303.3	39971	27923.7	6316.67	6286.67	5772
The source data underlying Figs. 1a, 2a–d, 6d, h and 7c and Supplementary Figs. 1a and 5d are provided as a Source Data file

## Sheet: Fig.2d Tubulin polymerization
		Absorption in a.u. at 340 nm
	Time [s]	control	docetaxel 10 µM	AzTax3MP dark	AzTax3MP lit
	0.01875	0	0	0	0
	15.0188	0.0327606	0.181958	0.0452139	0.0635671
	30.0187	0.0814187	0.352548	0.100142	0.232349
	45.0187	0.115142	0.411992	0.182999	0.303985
	60.0187	0.166568	0.448028	0.245291	0.352029
	75.0188	0.224937	0.471369	0.298071	0.393123
	90.0188	0.276239	0.497725	0.347156	0.427619
	105.019	0.321264	0.509983	0.390919	0.458414
	120.019	0.359599	0.517836	0.429155	0.483853
	135.019	0.394049	0.528788	0.461862	0.506343
	150.019	0.423991	0.538261	0.490634	0.525162
	165.019	0.447671	0.547004	0.516373	0.542887
	180.019	0.469965	0.555551	0.537918	0.557837
	195.019	0.486989	0.560635	0.558871	0.57074
	210.019	0.502245	0.567259	0.575454	0.583367
	225.019	0.515641	0.572602	0.591965	0.592762
	240.019	0.525808	0.578627	0.606366	0.603512
	255.019	0.537033	0.582618	0.618757	0.611771
	270.019	0.545991	0.586901	0.630727	0.620951
	285.019	0.554292	0.590534	0.640132	0.629082
	300.019	0.561382	0.595828	0.649435	0.636583
	315.019	0.567644	0.600167	0.658275	0.643164
	330.019	0.573951	0.602789	0.665803	0.650729
	345.019	0.581846	0.605606	0.671691	0.655434
	360.019	0.586877	0.60943	0.678505	0.661574
	375.019	0.5901	0.611792	0.683388	0.667329
	390.019	0.595927	0.614541	0.689515	0.672768
	405.019	0.600026	0.618914	0.693469	0.678089
	420.019	0.604306	0.620438	0.698428	0.681896
	435.019	0.610572	0.621502	0.702719	0.688143
	450.019	0.613517	0.624997	0.705783	0.69221
	465.019	0.616814	0.626639	0.709449	0.695542
	480.019	0.620148	0.628322	0.712692	0.700299
	495.019	0.623733	0.630982	0.715531	0.703227
	510.019	0.625929	0.633537	0.717971	0.706283
	525.019	0.62963	0.634759	0.71984	0.711344
	540.019	0.63288	0.636935	0.722857	0.714068
	555.019	0.636056	0.637823	0.725471	0.71734
	570.019	0.638724	0.640156	0.727323	0.721792
	585.019	0.640907	0.641535	0.729608	0.72393
	600.019	0.643645	0.642815	0.731454	0.72751
	615.019	0.646331	0.644639	0.733209	0.729668
	630.019	0.64773	0.644955	0.734343	0.733929
	645.019	0.649764	0.645832	0.736305	0.73564
	660.019	0.651612	0.648591	0.737303	0.737976
	675.019	0.653185	0.649575	0.739454	0.740931
	690.019	0.65519	0.651453	0.740792	0.743791
	705.019	0.657281	0.651747	0.741285	0.745909
	720.019	0.659331	0.653702	0.743869	0.74807
	735.019	0.660169	0.654466	0.744004	0.749646
	750.019	0.662134	0.656953	0.745774	0.753151
	765.019	0.662781	0.657432	0.746745	0.754248
	780.019	0.66562	0.659161	0.748819	0.757684
	795.019	0.666025	0.660206	0.749331	0.757664
	810.019	0.667597	0.661927	0.749753	0.76058
	825.019	0.668411	0.66166	0.752231	0.762069
	840.019	0.669709	0.664921	0.753064	0.763916
	855.019	0.670868	0.664489	0.754609	0.765559
	870.019	0.672254	0.664468	0.755243	0.767248
	885.019	0.673551	0.667748	0.754564	0.76932
	900.019	0.67523	0.66726	0.755185	0.770304
	915.019	0.675901	0.669598	0.755724	0.772374
	930.019	0.67719	0.669434	0.758039	0.772973
	945.019	0.677454	0.671654	0.758751	0.774823
	960.019	0.679161	0.671747	0.759767	0.776666
	975.019	0.680172	0.674322	0.76052	0.777641
	990.019	0.680351	0.672947	0.760914	0.779778
	1005.02	0.68167	0.675095	0.761252	0.780588
	1020.02	0.682067	0.675066	0.762644	0.780799
	1035.02	0.682188	0.676177	0.763738	0.784199
	1050.02	0.684137	0.676442	0.762725	0.785525
	1065.02	0.684689	0.677842	0.763914	0.786562
	1080.02	0.685229	0.680771	0.765365	0.787246
	1095.02	0.686822	0.679275	0.765731	0.790417
	1110.02	0.686701	0.680074	0.76658	0.790623
	1125.02	0.686914	0.680864	0.766011	0.791996
	1140.02	0.68933	0.681594	0.76658	0.79183
	1155.02	0.690045	0.680713	0.76766	0.79452
	1170.02	0.689761	0.682943	0.768154	0.794854
	1185.02	0.691564	0.68397	0.769733	0.795474
	1200.02	0.693467	0.683772	0.770257	0.794967
		0.691921	0.684342	0.769669	0.798304

## Sheet: Fig.4a,b,c,S4 PI flow cytometry
			Experiment 1	frequency of live singlets				Experiment 2	frequency of live singlets				Experiment 3	frequency of live singlets				Experiment 4	frequency of live singlets				Experiment 5	frequency of live singlets
Compound	concentration	360 nm	live singlet events	subG1	G1	S	G2/M	live singlet events	subG1	G1	S	G2/M	live singlet events	subG1	G1	S	G2/M	live singlet events	subG1	G1	S	G2/M	live singlet events	subG1	G1	S	G2/M
DMSO (negative control)	0.01	off	18935	1.18	76.3	9.79	12	19593	0.95	72.9	10.7	14.4	19431	0.9	71.4	10.3	17.3	19593	0.95	72.9	10.7	14.4	20094	1.23	75.9	9.23	12.3
DMSO (negative control)	0.01	on	18554	1.32	77.2	8.99	11.6	19744	0.9	74	10.6	13.7	19575	1.05	71	10.5	17.4	19744	0.9	74	10.6	13.7	21210	0.85	76.4	9.25	12.4
Docetaxel (positive control)	0.01 µM	off	4393	6.78	10.5	11.9	64.1	8975	2.46	6.87	10.2	77.4	17890	2.41	6.94	9.49	77	8975	2.46	6.87	10.2	77.4	12962	4.83	7.76	9.55	71.4
Docetaxel (positive control)	0.01 µM	on	15324	3.66	7.21	10.7	73.3	17793	2.46	5.37	8.3	81.2	18063	2.71	7.57	10.3	74.8	17793	2.46	5.37	8.3	81.2	13192	5.02	6.94	8.66	73
AzTax 3MP	0.05 µM	off	18519	1.34	75.7	9.89	12.2	19287	0.82	75.4	10.6	12.3
AzTax 3MP	0.05 µM	on	18824	1.74	74.8	10.2	12.3	19564	1.84	73.1	8.04	15.4
AzTax 3MP	0.1 µM	off	18923	1.19	76.5	9.41	12.1	19401	0.95	75.4	10.9	11.7	19553	0.77	73.1	10.5	16	19287	0.82	75.4	10.6	12.3
AzTax 3MP	0.1 µM	on	18970	2.79	72.5	9.42	14.3	19622	5.96	66.5	11.1	14.4	19741	1.97	71	11.5	15.5	19564	1.84	73.1	8.04	15.4
AzTax 3MP	0.25 µM	off						19501	2.03	74.1	10.1	12.4	19444	0.9	72.9	10.7	15.7	19401	0.95	75.4	10.9	11.7	19986	1.09	77.6	8.75	11.2
AzTax 3MP	0.25 µM	on						19913	15.6	50.3	11.8	18.8	19908	6.62	59.6	11.2	21.4	19622	5.96	66.5	11.1	14.4	21863	9.26	66.1	9.32	13
AzTax 3MP	0.5 µM	off	18542	4.59	70.3	9.35	14.2	21870	3.83	61.8	11.5	20.9	19039	1.62	70.8	10.2	17.3	19501	2.03	74.1	10.1	12.4
AzTax 3MP	0.5 µM	on	18737	21.1	45.6	10	20	19802	20.2	37.4	11.9	26	20164	14.2	43.4	11.8	27.9	19913	15.6	50.3	11.8	18.8
AzTax 3MP	0.75 µM	off						20136	13.8	45	11	26.6	19339	4.58	63.2	9.87	21.3	21870	3.83	61.8	11.5	20.9	20165	4.38	73.5	7.86	12.3
AzTax 3MP	0.75 µM	on						18956	17.9	22.2	10.8	45.2	19794	13.7	30.8	12.8	39.5	19802	20.2	37.4	11.9	26	20196	20.5	40.1	10.1	24.5
AzTax 3MP	1 µM	off	18993	15.9	53.5	9.37	18						19927	9.44	50.3	10.6	27.7	21033	6.21	53	11.5	26.5
AzTax 3MP	1 µM	on	18737	25.9	28.1	11.8	29.3						19203	14.3	22.3	12.2	47	19418	20.2	32.6	11.6	37.6
AzTax 3MP	1.5 µM	off						21033	6.21	53	11.5	26.5	20254	15.4	33.4	12.5	35.4	20136	13.8	45	11	26.6	22253	20.9	50.2	9.16	15.4
AzTax 3MP	1.5 µM	on						19418	20.2	32.6	11.6	37.6						18956	17.9	22.2	10.8	45.2	17573	19.5	23.1	10.9	40.8
AzTax 3MP	3 µM	off	19509	35.5	20.7	10.9	26.7	19922	20.9	21.1	12.3	42	18910	12.2	15.2	12.5	55.9	19922	20.9	21.1	12.3	42
AzTax 3MP	3 µM	on	16793	14.8	11	10.1	55.9	18120	10.5	10.4	9.85	65.7	18048	3.52	7.49	9.15	76.5	18120	10.5	10.4	9.85	65.7
AzTax 4DMA	0.05 µM	off	19602	19	54.7	10.5	13.6	19983	14.1	58.9	11.1	13.6	20146	14.1	50.3	12.6	20.1	19983	14.1	58.9	11.1	13.6
AzTax 4DMA	0.05 µM	on	19867	23.4	50.9	9.94	13	19971	15.2	58.1	12.1	12.1	20218	16.5	48.3	13.3	18.7	19971	15.2	58.1	12.1	12.1
AzTax 4DMA	0.1 µM	off	9784	32.3	32.8	11.7	18.9	19881	23.2	45.5	12.2	15.8	10198	15.1	39.8	17.7	26.1	19881	23.2	45.5	12.2	15.8
AzTax 4DMA	0.1 µM	on	19853	30.5	35.3	12.5	17.8	20168	24.2	42.6	12.9	16.8	20200	17.8	36.5	14.8	26.5	20168	24.2	42.6	12.9	16.8
AzTax 4DMA	0.5 µM	off	17549	20.3	14.2	12.1	46.9	18659	14.1	14	12.4	56.1	5744	6.69	11.1	12.3	64.6	18659	14.1	14	12.4	56.1
AzTax 4DMA	0.5 µM	on	16736	20.3	13.7	11.7	48	18730	16.9	15.4	12.6	51.4	19000	7.3	10.6	11.1	66.4	18730	16.9	15.4	12.6	51.4
AzTax 4DMA	1 µM	off	15680	7.97	8.79	10.9	65.5	17115	6.46	8.93	10.3	70.8	9079	3.49	7.99	10.1	73.5	17115	6.46	8.93	10.3	70.8
AzTax 4DMA	1 µM	on	15036	7.41	8.06	10.3	69.1	17592	5.76	8.52	10	72.3	9384	3.66	9.12	11.1	70.8	17592	5.76	8.52	10	72.3

## Sheet: Fig.5b comet count
					AzTax3MP + 405 nm pulses							AzTax3MP dark							DMSO + 405 nm pulses							DMSO dark
					Cell 1	Cell 2	Cell 3	Cell 4	Cell 5	Cell 6	Cell 7	Cell 8	Cell 9	Cell 10	Cell 11	Cell 12	Cell 13	Cell 14	Cell 15	Cell 16	Cell 17	Cell 18	Cell 19	Cell 20	Cell 21	Cell 22	Cell 23	Cell 24	Cell 25	Cell 26	Cell 27	Cell 28
			frame	time [s]	comets							comets							comets							comets
			1	0	92	136	153	90	110	86	88	113	145	233	62	56	82	47	120	78	163	147	199	127	96	86	62	55	104	129	91	96
			2	4	85	130	160	84	100	91	87	119	154	225	56	54	69	48	120	88	135	133	177	127	88	88	56	63	108	139	98	88
			3	8	77	127	165	73	94	83	94	119	155	239	53	57	79	44	110	84	142	131	187	136	94	87	53	66	95	124	101	94
			4	12	91	118	157	80	92	78	89	100	164	214	48	43	73	44	119	79	159	144	208	132	101	109	48	70	92	134	102	101
			5	16	90	126	156	75	95	78	100	105	153	193	53	43	79	48	119	89	150	145	196	138	97	90	53	69	92	126	100	97
			6	20	89	131	160	73	82	73	85	105	144	208	47	43	82	53	114	90	146	123	199	147	90	86	47	76	89	138	103	90
			7	24	95	131	144	62	83	71	81	106	164	181	53	48	90	51	112	85	153	132	190	145	77	92	53	60	105	115	85	77
			8	28	95	132	163	74	83	68	86	113	155	200	42	46	82	47	110	69	141	142	211	145	96	96	42	57	105	143	87	96
			9	32	95	131	153	74	82	81	83	116	147	177	44	52	78	44	121	75	133	147	200	128	87	83	44	59	116	135	83	87
			10	36	100	142	146	71	80	72	81	107	143	194	45	49	71	50	131	75	131	140	203	140	88	92	45	42	126	120	84	88
			11	40	92	129	153	68	83	67	83	95	155	191	52	45	76	45	118	76	144	151	189	138	82	83	52	50	104	132	94	82
			12	44	99	122	167	75	79	73	81	102	151	190	49	46	79	43	120	71	145	153	214	147	86	99	49	59	112	138	106	86
			13	48	104	130	181	69	78	67	82	112	154	178	51	46	73	41	114	68	155	135	189	143	92	92	51	58	125	145	98	92
			14	52	105	137	162	72	83	56	86	99	160	192	47	46	84	34	118	72	151	160	188	129	87	84	47	59	104	139	95	87
			15	56	96	122	146	83	80	77	80	91	147	192	48	39	72	42	108	84	151	152	190	127	84	92	48	59	102	141	96	84
			16	60	102	133	157	75	87	71	81	102	152	177	49	37	62	35	117	71	142	142	200	135	83	99	49	59	101	132	86	83
			17	64	88	117	124	61	73	55	92	107	163	177	40	46	76	39	112	81	139	152	187	133	96	92	40	62	96	127	88	96
			18	68	76	99	110	65	75	39	72	110	154	176	43	41	66	32	117	72	143	151	187	133	87	85	43	56	109	138	95	87
			19	72	70	85	98	62	63	27	57	113	139	189	41	43	73	37	101	77	146	149	195	119	85	93	41	48	110	120	92	85
			20	76	76	70	60	43	60	30	36	111	147	183	35	37	57	38	104	82	141	147	183	131	83	95	35	63	108	126	106	83
			21	80	68	74	62	46	50	20	35	108	126	184	35	40	66	41	94	70	134	151	205	144	78	84	35	63	89	121	93	78
			22	84	55	60	52	42	45	18	27	107	129	187	35	51	64	40	107	63	142	139	207	126	66	89	35	70	101	119	95	66
			23	88	55	60	58	43	45	19	30	98	138	188	39	47	65	45	101	73	132	136	185	140	65	104	39	51	111	123	102	65
			24	92	68	52	48	43	43	24	22	96	127	151	37	38	64	34	106	76	140	136	199	147	77	100	37	54	97	119	99	77
			25	96	62	68	53	46	40	18	23	105	130	154	38	43	64	34	107	76	149	139	191	139	77	87	38	53	83	116	93	77
			26	100	65	67	57	32	41	12	24	112	137	165	37	40	63	28	110	55	133	132	168	137	75	96	37	57	86	121	79	75
			27	104	58	85	52	38	32	14	22	97	126	162	40	42	70	32	112	62	126	127	191	130	86	93	40	60	95	107	100	86
			28	108	68	84	69	32	35	22	27	100	126	169	40	43	70	30	114	74	145	136	188	151	80	97	40	58	96	129	92	80
			29	112	67	80	85	37	38	30	25	106	133	182	30	39	56	28	111	74	150	132	176	126	63	89	30	59	97	116	103	63
			30	116	72	83	94	37	33	19	23	104	131	180	36	44	57	30	116	74	137	128	182	116	68	107	36	56	103	111	98	68
			31	120	80	79	87	40	43	37	22	105	132	170	39	45	60	27	112	60	150	124	175	148	87	96	39	43	105	120	108	87
			32	124	70	72	97	37	35	37	30	97	133	163	36	34	65	34	109	63	134	141	191	132	91	111	36	39	96	114	97	91
			33	128	87	95	100	36	33	38	32	99	122	156	28	34	66	26	108	64	145	130	185	145	84	82	28	44	97	104	99	84
			34	132	77	86	106	34	52	38	39	105	121	185	28	38	68	27	105	67	138	137	192	120	76	90	28	53	99	110	108	76
			35	136	78	87	127	33	50	40	32	109	137	191	43	44	69	33	104	69	149	140	191	121	82	98	43	49	86	110	91	82
			36	140	83	85	127	48	50	37	38	100	139	205	35	41	71	32	94	73	145	122	181	148	79	87	35	57	102	115	102	79
			37	144	94	101	113	47	42	50	38	102	142	194	45	36	62	37	106	66	155	116	182	139	86	82	45	61	111	104	113	86
			38	148	87	86	123	49	51	50	37	105	132	187	45	38	61	34	96	76	150	130	185	130	82	83	45	57	94	111	102	82
			39	152	82	94	118	39	56	50	46	102	136	171	42	35	66	32	92	59	141	141	166	135	94	103	42	47	103	114	102	94
			40	156	91	100	129	48	48	42	48	96	126	166	45	26	78	26	109	67	141	132	182	145	72	82	45	48	89	102	107	72
			41	160	93	91	131	39	58	45	47	97	132	174	46	32	67	30	88	61	131	122	179	141	75	83	46	60	84	120	100	75
			42	164	97	93	116	44	57	28	54	108	143	160	45	31	66	39	107	67	125	126	194	143	73	95	45	59	90	108	99	73
			43	168	89	74	99	38	57	21	45	107	136	169	36	31	65	36	106	60	134	130	193	134	88	91	36	52	102	107	111	88
			44	172	85	65	78	28	47	16	27	92	137	167	27	30	54	39	104	50	120	138	190	130	86	93	27	49	114	112	106	86
			45	176	76	48	70	29	47	18	23	95	121	168	33	26	67	31	113	64	119	137	183	130	84	89	33	51	100	108	96	84
			46	180	67	56	60	31	33	16	25	97	120	171	37	32	67	26	107	63	134	124	177	120	85	83	37	54	103	120	102	85
			47	184	61	46	52	31	46	19	22	99	119	160	40	35	62	24	98	64	133	134	172	117	70	87	40	52	91	119	89	70
			48	188	51	38	54	27	34	13	20	106	112	171	40	34	57	24	108	65	132	121	193	127	78	95	40	57	84	109	109	78
			49	192	56	49	66	30	29	15	19	106	117	176	40	34	51	21	99	52	135	133	183	136	78	91	40	38	100	113	112	78
			50	196	60	55	78	30	31	15	20	89	123	173	36	29	51	24	106	63	138	143	202	130	70	88	36	45	89	106	125	70
			51	200	59	58	86	30	25	15	18	104	135	159	36	29	61	20	99	64	118	146	193	125	76	96	36	49	90	106	96	76
			52	204	60	60	78	26	25	17	18	99	112	158	35	29	62	24	99	62	141	140	187	131	73	90	35	49	91	109	89	73
			53	208	58	66	84	29	28	25	14	95	125	178	37	37	57	38	103	60	127	123	181	117	68	97	37	43	92	120	99	68
			54	212	65	59	82	31	35	27	24	101	116	172	34	25	54	33	111	59	128	123	176	128	84	94	34	45	84	115	91	84
			55	216	67	58	93	31	24	23	28	94	130	181	36	30	55	27	100	69	131	116	193	139	80	112	36	53	85	111	98	80
			56	220	73	81	107	28	33	27	27	99	127	182	38	31	67	27	97	70	129	120	175	140	74	98	38	57	84	113	103	74
			57	224	75	71	104	27	38	33	30	97	122	160	34	22	63	24	106	70	114	115	168	131	78	89	34	49	88	109	101	78
			58	228	84	62	99	32	41	37	30	107	121	156	28	25	64	20	103	60	117	119	170	128	76	97	28	46	87	106	100	76
			59	232	84	61	98	39	38	35	32	98	135	159	39	29	67	26	101	62	111	127	168	125	68	91	39	43	99	104	105	68
			60	236	82	71	114	39	42	31	40	105	137	154	33	33	62	34	105	60	115	125	160	130	59	85	33	36	83	108	92	59
			61	240	75	73	124	38	38	38	39	100	126	161	41	26	63	27	99	66	88	118	155	125	74	82	41	38	88	99	88	74
			62	244	75	81	114	41	42	32	47	96	132	169	36	25	58	32	102	62	106	117	158	107	64	90	36	39	93	117	93	64
			63	248	88	81	113	43	33	41	51	88	130	160	31	24	57	32	106	55	120	124	163	133	85	96	31	41	90	119	99	85
			64	252	68	79	110	47	40	32	47	102	130	157	39	26	55	38	114	58	112	127	170	125	87	96	39	46	85	115	96	87
			65	256	86	73	130	41	50	43	42	110	120	160	47	31	58	30	112	72	114	132	165	112	80	105	47	55	84	107	84	80
			66	260	81	73	122	43	43	31	48	104	133	148	35	30	62	37	92	77	105	138	165	120	68	96	35	45	85	109	94	68
			67	264	78	57	107	46	41	21	46	105	121	163	40	26	65	36	113	77	104	132	171	117	80	88	40	48	73	84	99	80
			68	268	63	48	90	38	43	16	32	114	124	163	37	26	65	32	107	73	122	135	150	117	74	95	37	47	72	102	104	74
			69	272	61	51	84	32	39	12	28	106	111	173	40	30	70	27	109	69	117	121	154	117	81	90	40	41	88	108	96	81
			70	276	59	42	60	24	32	11	28	94	107	150	41	31	66	32	113	61	117	114	157	119	71	90	41	45	74	101	95	71
			71	280	52	29	52	29	29	9	27	93	114	143	40	35	48	32	95	61	116	114	151	117	65	76	40	50	92	108	83	65
			72	284	53	22	48	27	31	10	23	105	119	158	37	36	67	25	107	48	109	114	164	108	65	89	37	50	91	110	93	65
			73	288	42	36	51	24	39	5	24	99	115	154	40	27	66	28	102	52	99	111	154	112	78	89	40	49	76	93	106	78
			74	292	42	42	58	23	29	12	19	99	106	162	33	34	63	23	103	58	118	124	161	126	71	92	33	44	75	95	87	71
			75	296	56	44	68	19	31	9	18	103	105	184	32	35	61	11	92	50	108	116	150	114	62	83	32	46	80	105	99	62
			76	300	58	38	62	19	28	9	18	92	115	149	35	33	50	12	102	62	110	122	153	118	58	78	35	40	85	106	107	58
			77	304	56	48	71	21	28	13	20	99	106	156	32	35	55	14	99	68	117	118	148	112	57	103	32	40	92	102	109	57
			78	308	49	57	69	18	33	20	22	92	113	153	32	28	55	16	98	53	106	122	153	130	67	94	32	41	89	92	89	67
			79	312	51	48	82	20	33	19	23	103	99	145	30	27	58	18	103	56	115	122	144	122	80	100	30	39	93	108	92	80
			80	316	52	53	76	25	30	17	29	93	106	147	31	30	63	23	102	41	114	101	153	124	65	100	31	43	79	109	98	65
			81	320	63	57	95	21	31	19	28	94	104	153	35	25	49	24	106	56	110	117	142	114	70	97	35	46	76	107	104	70
			82	324	61	60	83	21	31	22	28	91	110	167	37	33	57	29	97	54	102	113	144	120	71	92	37	47	77	112	97	71
			83	328	57	57	97	24	25	30	31	95	115	150	24	31	64	34	97	61	101	124	160	127	63	96	24	41	80	101	94	63
			84	332	66	63	121	25	37	27	30	92	113	143	30	20	49	27	84	61	116	122	151	104	73	95	30	36	77	92	97	73
			85	336	53	63	125	24	37	30	42	100	107	151	34	22	59	29	87	52	109	113	148	110	72	89	34	33	75	109	96	72
			86	340	71	62	126	28	37	26	38	111	117	148	33	29	65	31	92	61	112	121	142	120	78	75	33	34	76	96	79	78
			87	344	64	69	115	28	35	31	50	84	116	155	38	28	71	31	107	58	111	125	143	125	82	88	38	33	79	88	98	82
			88	348	59	58	117	33	37	31	39	85	111	154	40	30	71	37	104	58	109	116	142	113	70	103	40	43	81	92	93	70
			89	352	68	55	117	30	32	34	33	79	118	149	38	31	54	34	110	56	109	109	134	106	73	108	38	55	73	90	99	73
			90	356	66	62	131	30	43	35	44	94	121	143	35	28	60	27	100	59	109	116	138	107	61	91	35	49	72	97	97	61
			91	360	57	59	132	33	41	33	49	97	112	154	30	30	59	34	114	59	107	112	157	115	70	97	30	45	80	92	101	70
			92	364	71	61	132	35	53	29	55	104	114	156	37	25	65	30	108	55	108	117	147	111	63	99	37	45	86	108	97	63
			93	368	70	69	134	38	48	31	59	93	104	150	43	27	61	27	121	56	114	104	148	115	64	84	43	45	82	91	99	64
			94	372	67	67	130	40	49	38	46	100	116	154	40	33	55	36	123	60	108	105	145	102	65	95	40	41	85	87	98	65
			95	376	65	70	127	42	57	38	53	96	117	170	41	29	63	36	114	59	122	102	130	105	66	89	41	30	88	88	97	66
			96	380	60	79	127	41	47	41	52	94	101	144	42	27	66	36	106	45	100	115	125	102	78	90	42	34	79	82	107	78
			97	384	59	76	120	39	50	28	61	100	113	159	43	24	61	30	95	47	111	110	138	104	66	93	43	41	79	78	88	66
			98	388	79	72	127	36	49	34	69	100	112	143	39	22	55	39	109	51	99	119	137	104	71	92	39	35	80	93	85	71
			99	392	78	72	134	40	44	34	57	99	116	151	45	25	62	36	121	59	107	122	142	112	63	97	45	35	79	95	100	63
			100	396	77	68	142	43	52	45	59	89	110	145	32	26	59	34	114	55	99	123	148	111	63	103	32	33	83	98	92	63
			101	400	74	64	136	30	49	33	63	97	112	140	34	26	74	30	113	57	91	112	147	106	65	87	34	31	72	81	97	65
			102	404	75	65	134	38	48	25	69	87	113	148	33	22	61	36	109	50	95	100	142	105	55	93	33	43	79	92	97	55
			103	408	66	68	130	34	40	24	68	93	115	147	31	18	67	43	113	49	107	111	155	106	72	89	31	51	80	91	97	72
			104	412	81	77	132	42	41	37	73	96	116	139	29	16	60	38	117	46	89	117	152	112	65	93	29	44	74	97	78	65
			105	416	78	56	134	45	46	43	72	94	127	150	36	22	54	38	114	54	99	113	149	111	64	89	36	35	68	87	103	64
			106	420	61	67	127	45	53	30	68	90	120	150	40	20	65	30	114	54	111	113	153	121	73	93	40	26	73	86	90	73
			107	424	66	76	144	46	50	33	83	81	117	145	46	24	57	32	122	46	102	98	149	109	67	96	46	34	73	94	83	67
			108	428	81	73	140	51	45	37	77	91	126	167	38	19	62	36	109	37	101	96	152	112	57	95	38	34	57	87	105	57
			109	432	66	60	145	41	45	41	82	88	123	145	46	26	55	38	117	38	104	104	143	113	61	93	46	46	59	89	104	61

## Sheet: Fig.5d comet density 
		AzTax3MP + extended 405 nm illumination																																									AzTax3MP dark
		cell 1		µm2	cell 2		µm2	cell 3		µm2	cell 4		µm2	cell 5		µm2	cell 6		µm2	cell 7		µm2	cell 8		µm2	cell 9		µm2	cell 10		µm2	cell 11		µm2	cell 12		µm2	cell 13		um2			cell 1		µm2	cell 2		µm2	cell 3
		cell area	216908	871.087	cell area	256742	1031.06	cell area	265801	1067.44	cell area	164577	660.93	cell area	185928	746.674	cell area	294245	1181.67	cell area	107578	432.026	cell area	114608	460.258	cell area	205758	826.309	cell area	202953	815.045	cell area	172983	694.687	cell area	234607	942.165	cell area	433093	1739.27			cell area	198065	795.415	cell area	141278	567.362	cell area
		frame	comets	8.36515	frame	comets	2.6805	frame	comets	21.9004	frame	comets	10.8963	frame	comets	14	frame	comets	16.9295	frame	comets	6.73859	frame	comets	7.39834	frame	comets	13.4689	frame	comets	16.1701	frame	comets	8.09544	frame	comets	10.9544	frame	comets	12.7676			frame	comets	106.979	frame	comets	123.905	frame
		1	42	0.00960311	1	22	0.00259976	1	52	0.0205168	1	29	0.0164863	1	44	0.0187498	1	73	0.0143268	1	23	0.0155977	1	26	0.0160743	1	50	0.0163	1	52	0.0198396	1	29	0.0116534	1	41	0.0116268	1	58	0.0073408			1	140	0.134495	1	139	0.218387	1
		2	42		2	17		2	47		2	22		2	47		2	75		2	24		2	25		2	53		2	57		2	30		2	43		2	54				2	135		2	142		2
		3	39		3	13		3	50		3	26		3	48		3	80		3	28		3	29		3	54		3	55		3	25		3	40		3	49				3	138		3	147		3
		4	38		4	17		4	47		4	26		4	46		4	78		4	27		4	25		4	60		4	63		4	24		4	38		4	60				4	138		4	155		4
		5	33		5	14		5	50		5	33		5	42		5	72		5	28		5	26		5	56		5	63		5	27		5	39		5	54				5	139		5	149		5
		6	38		6	18		6	50		6	29		6	42		6	71		6	20		6	23		6	55		6	57		6	28		6	40		6	50				6	141		6	149		6
		7	37		7	16		7	51		7	29		7	42		7	71		7	21		7	22		7	54		7	56		7	19		7	38		7	53				7	142		7	154		7
		8	38		8	15		8	43		8	27		8	42		8	69		8	20		8	22		8	63		8	64		8	20		8	36		8	42				8	136		8	144		8
		9	40		9	14		9	47		9	32		9	44		9	70		9	19		9	25		9	53		9	57		9	17		9	35		9	49				9	134		9	142		9
		10	33		10	14		10	46		10	33		10	44		10	62		10	19		10	27		10	51		10	50		10	15		10	29		10	44				10	136		10	144		10
		11	35		11	12		11	47		11	29		11	46		11	62		11	20		11	27		11	52		11	57		11	20		11	34		11	43				11	132		11	147		11
		12	31		12	11		12	57		12	26		12	47		12	56		12	18		12	26		12	44		12	54		12	24		12	35		12	38				12	139		12	139		12
		13	30		13	12		13	61		13	29		13	47		13	62		13	17		13	24		13	50		13	50		13	20		13	35		13	38				13	132		13	138		13
		14	33		14	10		14	71		14	29		14	41		14	48		14	16		14	23		14	44		14	46		14	20		14	27		14	38				14	129		14	150		14
		15	27		15	11		15	61		15	27		15	42		15	49		15	14		15	19		15	45		15	34		15	16		15	26		15	38				15	117		15	142		15
		16	24		16	12		16	67		16	29		16	38		16	40		16	16		16	19		16	41		16	32		16	18		16	26		16	35				16	129		16	139		16
		17	29		17	8		17	71		17	33		17	37		17	42		17	13		17	22		17	37		17	37		17	17		17	27		17	35				17	129		17	143		17
		18	27		18	9		18	67		18	29		18	40		18	44		18	13		18	16		18	40		18	36		18	20		18	28		18	32				18	132		18	152		18
		19	27		19	8		19	60		19	23		19	35		19	46		19	14		19	18		19	40		19	30		19	21		19	22		19	34				19	137		19	143		19
		20	28		20	9		20	67		20	23		20	40		20	45		20	11		20	17		20	39		20	28		20	16		20	27		20	34				20	135		20	149		20
		21	26		21	10		21	62		21	27		21	40		21	45		21	9		21	18		21	31		21	29		21	14		21	24		21	30				21	137		21	145		21
		22	28		22	10		22	50		22	24		22	35		22	43		22	11		22	20		22	32		22	28		22	15		22	24		22	34				22	133		22	142		22
		23	24		23	5		23	55		23	24		23	36		23	43		23	10		23	20		23	35		23	31		23	13		23	29		23	33				23	137		23	142		23
		24	24		24	6		24	53		24	25		24	38		24	36		24	11		24	19		24	32		24	39		24	15		24	24		24	29				24	134		24	154		24
		25	28		25	9		25	49		25	25		25	36		25	37		25	11		25	16		25	33		25	32		25	14		25	23		25	32				25	136		25	144		25
		26	24		26	7		26	50		26	20		26	30		26	36		26	11		26	19		26	32		26	31		26	14		26	23		26	32				26	140		26	141		26
		27	27		27	5		27	51		27	19		27	31		27	36		27	10		27	17		27	35		27	29		27	10		27	19		27	30				27	137		27	141		27
		28	19		28	7		28	49		28	28		28	28		28	38		28	9		28	16		28	28		28	31		28	9		28	16		28	26				28	124		28	136		28
		29	19		29	7		29	54		29	21		29	27		29	39		29	6		29	15		29	25		29	26		29	11		29	19		29	26				29	130		29	136		29
		30	19		30	8		30	39		30	20		30	18		30	33		30	5		30	14		30	23		30	32		30	13		30	13		30	27				30	131		30	132		30
		31	16		31	9		31	47		31	20		31	23		31	33		31	4		31	14		31	27		31	31		31	16		31	19		31	26				31	144		31	151		31
		32	19		32	8		32	46		32	16		32	22		32	31		32	6		32	13		32	12		32	27		32	14		32	18		32	27				32	131		32	141		32
		33	22		33	5		33	51		33	18		33	26		33	35		33	5		33	13		33	18		33	26		33	14		33	19		33	26				33	131		33	137		33
		34	17		34	4		34	38		34	16		34	24		34	35		34	4		34	16		34	18		34	29		34	13		34	19		34	23				34	123		34	139		34
		35	16		35	3		35	34		35	16		35	22		35	34		35	5		35	16		35	20		35	27		35	13		35	17		35	22				35	126		35	139		35
		36	17		36	3		36	36		36	20		36	21		36	29		36	5		36	9		36	17		36	24		36	14		36	15		36	23				36	124		36	136		36
		37	20		37	3		37	25		37	21		37	20		37	23		37	5		37	10		37	16		37	23		37	12		37	22		37	23				37	125		37	146		37
		38	12		38	3		38	32		38	16		38	25		38	27		38	5		38	9		38	18		38	32		38	11		38	21		38	22				38	121		38	143		38
		39	16		39	4		39	31		39	19		39	20		39	26		39	7		39	10		39	15		39	27		39	13		39	19		39	22				39	117		39	139		39
		40	17		40	5		40	31		40	14		40	18		40	27		40	7		40	9		40	14		40	28		40	10		40	15		40	25				40	122		40	133		40
		41	19		41	2		41	30		41	13		41	21		41	23		41	8		41	9		41	16		41	26		41	13		41	16		41	19				41	133		41	131		41
		42	18		42	1		42	32		42	18		42	25		42	20		42	9		42	7		42	16		42	23		42	8		42	20		42	17				42	127		42	142		42
		43	13		43	4		43	28		43	14		43	21		43	21		43	9		43	6		43	15		43	22		43	8		43	19		43	20				43	122		43	152		43
		44	15		44	5		44	29		44	15		44	20		44	19		44	8		44	6		44	24		44	31		44	11		44	16		44	23				44	141		44	142		44
		45	12		45	2		45	36		45	12		45	19		45	18		45	8		45	4		45	19		45	22		45	9		45	18		45	20				45	124		45	147		45
		46	11		46	5		46	33		46	13		46	26		46	23		46	8		46	5		46	23		46	25		46	7		46	16		46	19				46	125		46	151		46
		47	12		47	3		47	29		47	17		47	23		47	19		47	8		47	6		47	16		47	23		47	9		47	15		47	21				47	118		47	139		47
		48	13		48	3		48	41		48	17		48	17		48	20		48	9		48	9		48	17		48	21		48	14		48	14		48	18				48	126		48	134		48
		49	9		49	2		49	35		49	12		49	26		49	19		49	10		49	7		49	18		49	24		49	11		49	16		49	20				49	113		49	137		49
		50	11		50	2		50	31		50	12		50	22		50	14		50	7		50	7		50	17		50	22		50	13		50	13		50	20				50	118		50	144		50
		51	13		51	3		51	28		51	14		51	21		51	17		51	9		51	7		51	19		51	17		51	11		51	16		51	19				51	121		51	138		51
		52	10		52	1		52	30		52	12		52	18		52	16		52	8		52	9		52	21		52	22		52	13		52	12		52	16				52	121		52	136		52
		53	11		53	1		53	31		53	16		53	20		53	18		53	8		53	9		53	18		53	20		53	12		53	10		53	16				53	122		53	138		53
		54	11		54	3		54	30		54	13		54	20		54	15		54	7		54	10		54	24		54	22		54	13		54	15		54	10				54	126		54	128		54
		55	13		55	3		55	33		55	14		55	17		55	15		55	8		55	11		55	22		55	19		55	12		55	11		55	12				55	124		55	140		55
		56	11		56	2		56	31		56	13		56	19		56	23		56	9		56	11		56	20		56	19		56	13		56	15		56	16				56	116		56	134		56
		57	13		57	1		57	30		57	21		57	20		57	18		57	9		57	11		57	17		57	21		57	12		57	14		57	15				57	111		57	133		57
		58	8		58	1		58	27		58	17		58	18		58	19		58	8		58	10		58	17		58	21		58	10		58	15		58	16				58	118		58	126		58
		59	12		59	2		59	31		59	13		59	22		59	18		59	9		59	8		59	19		59	26		59	12		59	12		59	16				59	114		59	128		59
		60	11		60	1		60	26		60	9		60	18		60	22		60	8		60	7		60	12		60	28		60	12		60	13		60	16				60	114		60	125		60
		61	7		61	2		61	29		61	10		61	19		61	17		61	5		61	7		61	18		61	28		61	10		61	15		61	16				61	122		61	129		61
		62	10		62	2		62	33		62	8		62	21		62	15		62	6		62	8		62	16		62	22		62	9		62	14		62	11				62	107		62	139		62
		63	9		63	2		63	23		63	8		63	18		63	21		63	9		63	7		63	17		63	24		63	12		63	11		63	12				63	118		63	129		63
		64	5		64	1		64	31		64	7		64	18		64	17		64	8		64	7		64	14		64	17		64	11		64	12		64	11				64	117		64	145		64
		65	8		65	2		65	27		65	12		65	18		65	18		65	7		65	6		65	11		65	15		65	8		65	10		65	9				65	122		65	131		65
		66	9		66	2		66	27		66	9		66	17		66	20		66	9		66	7		66	18		66	25		66	13		66	10		66	8				66	113		66	129		66
		67	5		67	1		67	29		67	10		67	17		67	19		67	8		67	9		67	19		67	19		67	15		67	12		67	11				67	109		67	124		67
		68	7		68	2		68	27		68	13		68	19		68	18		68	10		68	9		68	17		68	24		68	7		68	12		68	6				68	116		68	137		68
		69	7		69	2		69	31		69	10		69	20		69	16		69	8		69	10		69	19		69	21		69	9		69	10		69	8				69	116		69	141		69
		70	8		70	2		70	31		70	9		70	15		70	16		70	8		70	12		70	19		70	18		70	11		70	7		70	9				70	117		70	141		70
		71	6		71	2		71	22		71	12		71	15		71	20		71	6		71	12		71	20		71	19		71	7		71	9		71	6				71	130		71	141		71
		72	7		72	3		72	19		72	11		72	14		72	16		72	4		72	13		72	20		72	22		72	11		72	9		72	9				72	124		72	138		72
		73	10		73	3		73	24		73	9		73	15		73	17		73	5		73	12		73	19		73	24		73	12		73	9		73	8				73	128		73	141		73
		74	6		74	1		74	29		74	12		74	19		74	16		74	8		74	11		74	21		74	25		74	9		74	5		74	8				74	123		74	131		74
		75	7		75	2		75	23		75	6		75	16		75	16		75	4		75	10		75	18		75	17		75	13		75	8		75	9				75	112		75	135		75
		76	9		76	1		76	22		76	7		76	13		76	14		76	5		76	13		76	16		76	15		76	12		76	7		76	9				76	121		76	130		76
		77	5		77	1		77	22		77	12		77	14		77	19		77	6		77	11		77	17		77	13		77	8		77	6		77	8				77	116		77	136		77
		78	6		78	2		78	26		78	11		78	17		78	15		78	4		78	9		78	14		78	17		78	9		78	6		78	11				78	117		78	140		78
		79	7		79	3		79	22		79	11		79	14		79	13		79	4		79	9		79	14		79	15		79	9		79	5		79	10				79	115		79	144		79
		80	5		80	1		80	21		80	15		80	14		80	16		80	7		80	8		80	16		80	26		80	9		80	8		80	11				80	107		80	133		80
		81	7		81	1		81	17		81	10		81	17		81	13		81	5		81	8		81	13		81	22		81	10		81	9		81	9				81	110		81	134		81
		82	10		82	1		82	18		82	11		82	12		82	14		82	7		82	7		82	15		82	19		82	11		82	9		82	12				82	109		82	132		82
		83	5		83	2		83	14		83	12		83	11		83	18		83	7		83	7		83	18		83	22		83	10		83	6		83	10				83	113		83	133		83
		84	6		84	1		84	16		84	12		84	15		84	15		84	8		84	6		84	18		84	24		84	9		84	10		84	10				84	109		84	136		84
		85	9		85	1		85	18		85	12		85	11		85	17		85	8		85	7		85	16		85	19		85	8		85	11		85	9				85	112		85	128		85
		86	5		86	2		86	21		86	8		86	11		86	20		86	7		86	8		86	16		86	12		86	10		86	11		86	7				86	109		86	134		86
		87	8		87	1		87	17		87	7		87	14		87	21		87	8		87	8		87	17		87	12		87	8		87	12		87	5				87	111		87	139		87
		88	5		88	3		88	15		88	12		88	15		88	16		88	8		88	9		88	16		88	15		88	10		88	12		88	7				88	112		88	128		88
		89	4		89	2		89	16		89	7		89	14		89	18		89	5		89	9		89	15		89	14		89	8		89	13		89	6				89	114		89	131		89
		90	5		90	1		90	15		90	10		90	15		90	14		90	10		90	6		90	15		90	19		90	8		90	9		90	7				90	119		90	131		90
		91	8		91	1		91	13		91	8		91	14		91	16		91	10		91	6		91	13		91	20		91	8		91	9		91	6				91	110		91	132		91
		92	8		92	2		92	13		92	6		92	18		92	9		92	8		92	7		92	14		92	16		92	8		92	10		92	8				92	111		92	134		92
		93	9		93	2		93	15		93	8		93	12		93	15		93	10		93	9		93	15		93	13		93	6		93	8		93	6				93	115		93	131		93
		94	7		94	2		94	15		94	10		94	11		94	12		94	9		94	10		94	14		94	10		94	7		94	11		94	6				94	107		94	132		94
		95	7		95	1		95	14		95	8		95	11		95	14		95	7		95	5		95	14		95	13		95	8		95	9		95	8				95	104		95	136		95
		96	7		96	2		96	12		96	8		96	12		96	14		96	8		96	8		96	10		96	11		96	6		96	8		96	7				96	113		96	136		96
		97	5		97	2		97	16		97	11		97	12		97	13		97	8		97	9		97	12		97	14		97	6		97	10		97	7				97	110		97	135		97
		98	6		98	2		98	15		98	11		98	11		98	13		98	6		98	6		98	17		98	17		98	8		98	11		98	7				98	115		98	129		98
		99	6		99	3		99	13		99	8		99	14		99	13		99	9		99	7		99	11		99	9		99	7		99	9		99	5				99	116		99	139		99
		100	5		100	3		100	15		100	9		100	11		100	16		100	6		100	8		100	11		100	13		100	7		100	12		100	7				100	115		100	136		100
		101	7		101	2		101	17		101	9		101	11		101	14		101	9		101	8		101	7		101	8		101	8		101	13		101	5				101	108		101	131		101
		102	7		102	2		102	18		102	8		102	19		102	13		102	10		102	7		102	8		102	13		102	8		102	13		102	8				102	118		102	130		102
		103	6		103	4		103	19		103	8		103	14		103	11		103	8		103	7		103	9		103	15		103	8		103	12		103	7				103	105		103	129		103
		104	6		104	2		104	14		104	7		104	15		104	14		104	8		104	7		104	11		104	11		104	6		104	12		104	8				104	108		104	130		104
		105	7		105	2		105	11		105	8		105	12		105	12		105	7		105	4		105	11		105	15		105	6		105	10		105	8				105	117		105	126		105
		106	7		106	3		106	17		106	5		106	12		106	13		106	7		106	5		106	11		106	18		106	6		106	15		106	7				106	110		106	130		106
		107	7		107	1		107	17		107	9		107	12		107	10		107	7		107	6		107	9		107	16		107	6		107	15		107	10				107	104		107	132		107
		108	7		108	2		108	20		108	9		108	11		108	12		108	5		108	11		108	10		108	11		108	5		108	13		108	9				108	116		108	131		108
		109	6		109	2		109	17		109	9		109	8		109	14		109	6		109	8		109	9		109	13		109	5		109	11		109	10				109	113		109	124		109
		110	7		110	2		110	17		110	5		110	11		110	13		110	6		110	9		110	11		110	12		110	4		110	10		110	9				110	119		110	115		110
		111	7		111	2		111	16		111	8		111	9		111	17		111	6		111	11		111	12		111	16		111	6		111	9		111	8				111	101		111	125		111
		112	6		112	2		112	27		112	10		112	9		112	13		112	6		112	9		112	13		112	14		112	7		112	12		112	11				112	111		112	119		112
		113	7		113	2		113	13		113	7		113	7		113	15		113	5		113	9		113	8		113	15		113	11		113	8		113	11				113	114		113	123		113
		114	7		114	3		114	17		114	11		114	10		114	15		114	8		114	5		114	10		114	17		114	8		114	9		114	12				114	110		114	129		114
		115	4		115	3		115	17		115	11		115	9		115	14		115	7		115	5		115	9		115	12		115	9		115	9		115	13				115	113		115	118		115
		116	4		116	3		116	18		116	8		116	11		116	10		116	6		116	4		116	8		116	12		116	8		116	10		116	10				116	115		116	115		116
		117	5		117	4		117	20		117	12		117	14		117	10		117	8		117	6		117	5		117	9		117	6		117	7		117	10				117	113		117	123		117
		118	4		118	2		118	13		118	10		118	10		118	11		118	7		118	7		118	2		118	14		118	6		118	8		118	8				118	100		118	119		118
		119	5		119	2		119	15		119	8		119	10		119	9		119	8		119	6		119	9		119	13		119	9		119	9		119	10				119	115		119	121		119
		120	6		120	3		120	17		120	9		120	11		120	11		120	8		120	4		120	6		120	13		120	7		120	10		120	8				120	105		120	116		120
		121	3		121	2		121	14		121	11		121	8		121	12		121	6		121	1		121	11		121	11		121	10		121	6		121	8				121	101		121	126		121
		122	5		122	4		122	14		122	11		122	13		122	11		122	6		122	2		122	6		122	11		122	7		122	9		122	6				122	103		122	115		122
		123	5		123	3		123	15		123	10		123	10		123	12		123	7		123	4		123	7		123	10		123	5		123	9		123	7				123	108		123	124		123
		124	6		124	4		124	19		124	6		124	8		124	12		124	7		124	2		124	3		124	11		124	5		124	7		124	4				124	104		124	127		124
		125	5		125	3		125	16		125	13		125	9		125	10		125	7		125	3		125	5		125	10		125	5		125	7		125	6				125	104		125	121		125
		126	8		126	3		126	12		126	9		126	10		126	10		126	7		126	1		126	6		126	10		126	3		126	6		126	10				126	111		126	115		126
		127	5		127	3		127	14		127	7		127	12		127	8		127	8		127	6		127	4		127	13		127	5		127	8		127	9				127	107		127	125		127
		128	2		128	3		128	16		128	12		128	7		128	8		128	8		128	3		128	6		128	14		128	5		128	9		128	9				128	110		128	133		128
		129	4		129	4		129	15		129	10		129	7		129	10		129	8		129	3		129	2		129	13		129	5		129	8		129	10				129	104		129	129		129
		130	6		130	3		130	16		130	9		130	9		130	7		130	6		130	7		130	5		130	14		130	4		130	7		130	6				130	110		130	124		130
		131	4		131	4		131	13		131	11		131	9		131	9		131	7		131	8		131	4		131	13		131	8		131	6		131	8				131	113		131	128		131
		132	5		132	2		132	14		132	7		132	14		132	11		132	8		132	5		132	9		132	13		132	5		132	7		132	8				132	105		132	138		132
		133	4		133	2		133	11		133	6		133	12		133	13		133	7		133	2		133	7		133	13		133	6		133	9		133	8				133	110		133	137		133
		134	2		134	1		134	14		134	8		134	12		134	12		134	7		134	4		134	7		134	13		134	5		134	7		134	7				134	99		134	123		134
		135	3		135	2		135	13		135	8		135	11		135	13		135	5		135	3		135	9		135	9		135	6		135	7		135	8				135	101		135	120		135
		136	2		136	2		136	12		136	12		136	10		136	8		136	7		136	4		136	4		136	14		136	5		136	9		136	6				136	109		136	130		136
		137	3		137	1		137	17		137	5		137	4		137	11		137	5		137	4		137	4		137	12		137	5		137	8		137	7				137	109		137	121		137
		138	5		138	2		138	12		138	8		138	8		138	12		138	5		138	4		138	6		138	13		138	5		138	7		138	9				138	115		138	129		138
		139	3		139	1		139	10		139	9		139	7		139	15		139	6		139	5		139	11		139	14		139	7		139	9		139	7				139	114		139	130		139
		140	4		140	0		140	14		140	13		140	8		140	14		140	4		140	5		140	5		140	13		140	4		140	8		140	8				140	107		140	128		140
		141	3		141	1		141	13		141	10		141	7		141	14		141	7		141	5		141	8		141	13		141	3		141	7		141	9				141	106		141	129		141
		142	3		142	0		142	16		142	13		142	4		142	11		142	6		142	3		142	8		142	10		142	6		142	7		142	8				142	105		142	125		142
		143	2		143	0		143	12		143	10		143	5		143	9		143	7		143	3		143	5		143	8		143	2		143	6		143	8				143	101		143	125		143
		144	4		144	2		144	10		144	6		144	7		144	6		144	4		144	5		144	4		144	11		144	5		144	6		144	9				144	105		144	119		144
		145	6		145	2		145	10		145	8		145	8		145	7		145	5		145	3		145	5		145	12		145	6		145	8		145	8				145	105		145	118		145
		146	3		146	0		146	14		146	5		146	9		146	8		146	4		146	7		146	5		146	8		146	7		146	7		146	7				146	107		146	125		146
		147	6		147	1		147	14		147	6		147	5		147	7		147	8		147	7		147	8		147	7		147	6		147	9		147	6				147	93		147	118		147
		148	4		148	1		148	16		148	5		148	10		148	7		148	5		148	7		148	6		148	13		148	5		148	5		148	6				148	106		148	122		148
		149	4		149	1		149	17		149	9		149	5		149	8		149	5		149	5		149	4		149	11		149	5		149	7		149	4				149	94		149	123		149
		150	3		150	2		150	14		150	7		150	7		150	9		150	4		150	3		150	5		150	8		150	5		150	4		150	3				150	97		150	116		150
		151	4		151	2		151	15		151	8		151	12		151	7		151	5		151	4		151	4		151	8		151	6		151	8		151	4				151	108		151	125		151
		152	2		152	1		152	18		152	10		152	6		152	5		152	2		152	5		152	4		152	11		152	8		152	5		152	3				152	87		152	114		152
		153	5		153	1		153	15		153	5		153	9		153	6		153	4		153	4		153	2		153	5		153	4		153	4		153	2				153	99		153	123		153
		154	3		154	0		154	16		154	5		154	12		154	5		154	5		154	3		154	4		154	8		154	5		154	6		154	6				154	109		154	113		154
		155	4		155	0		155	17		155	8		155	7		155	5		155	4		155	2		155	3		155	7		155	3		155	6		155	5				155	99		155	106		155
		156	4		156	1		156	20		156	8		156	7		156	5		156	4		156	3		156	6		156	7		156	4		156	9		156	6				156	98		156	112		156
		157	2		157	1		157	18		157	7		157	8		157	8		157	4		157	4		157	4		157	8		157	4		157	7		157	6				157	103		157	118		157
		158	2		158	1		158	19		158	9		158	7		158	8		158	3		158	3		158	5		158	6		158	4		158	7		158	2				158	102		158	115		158
		159	3		159	0		159	17		159	11		159	6		159	8		159	4		159	3		159	10		159	8		159	2		159	8		159	2				159	96		159	109		159
		160	1		160	1		160	17		160	7		160	5		160	10		160	3		160	4		160	13		160	8		160	3		160	8		160	4				160	103		160	108		160
		161	6		161	1		161	19		161	9		161	5		161	7		161	3		161	4		161	10		161	7		161	3		161	7		161	8				161	90		161	119		161
		162	4		162	0		162	17		162	5		162	1		162	8		162	4		162	3		162	8		162	11		162	4		162	7		162	9				162	92		162	112		162
		163	4		163	2		163	14		163	4		163	4		163	9		163	5		163	4		163	8		163	8		163	4		163	8		163	13				163	94		163	117		163
		164	3		164	1		164	16		164	4		164	4		164	5		164	2		164	5		164	5		164	9		164	2		164	7		164	12				164	92		164	113		164
		165	3		165	2		165	16		165	11		165	4		165	4		165	4		165	4		165	8		165	9		165	4		165	9		165	11				165	92		165	120		165
		166	3		166	1		166	14		166	7		166	6		166	7		166	3		166	4		166	7		166	7		166	3		166	12		166	8				166	96		166	121		166
		167	2		167	1		167	11		167	8		167	4		167	6		167	4		167	3		167	5		167	11		167	2		167	12		167	10				167	92		167	111		167
		168	2		168	1		168	12		168	9		168	7		168	5		168	2		168	3		168	6		168	8		168	2		168	9		168	11				168	96		168	120		168
		169	2		169	2		169	12		169	6		169	3		169	9		169	2		169	2		169	6		169	8		169	3		169	11		169	9				169	92		169	112		169
		170	2		170	1		170	9		170	10		170	5		170	8		170	4		170	2		170	7		170	11		170	5		170	8		170	8				170	96		170	111		170
		171	2		171	0		171	13		171	9		171	6		171	8		171	4		171	3		171	3		171	5		171	3		171	5		171	10				171	88		171	111		171
		172	1		172	1		172	11		172	10		172	3		172	9		172	3		172	2		172	5		172	9		172	4		172	4		172	8				172	89		172	106		172
		173	1		173	1		173	12		173	6		173	6		173	7		173	5		173	2		173	4		173	9		173	3		173	4		173	10				173	88		173	101		173
		174	2		174	0		174	11		174	8		174	6		174	7		174	3		174	1		174	4		174	10		174	3		174	7		174	10				174	92		174	109		174
		175	2		175	1		175	11		175	5		175	3		175	8		175	3		175	2		175	6		175	8		175	3		175	8		175	11				175	86		175	112		175
		176	2		176	0		176	15		176	6		176	6		176	9		176	2		176	2		176	4		176	7		176	5		176	3		176	12				176	90		176	117		176
		177	2		177	0		177	11		177	8		177	6		177	4		177	2		177	1		177	4		177	7		177	5		177	3		177	10				177	87		177	118		177
		178	2		178	0		178	14		178	7		178	6		178	8		178	3		178	2		178	5		178	8		178	5		178	4		178	9				178	84		178	110		178
		179	2		179	0		179	19		179	6		179	9		179	9		179	2		179	3		179	4		179	8		179	6		179	4		179	7				179	91		179	112		179
		180	4		180	0		180	16		180	3		180	5		180	10		180	5		180	3		180	4		180	5		180	5		180	4		180	10				180	80		180	108		180
		181	4		181	0		181	14		181	5		181	4		181	7		181	4		181	3		181	3		181	6		181	6		181	3		181	7				181	92		181	106		181
		182	2		182	0		182	8		182	4		182	6		182	5		182	5		182	4		182	3		182	7		182	5		182	6		182	7				182	84		182	105		182
		183	4		183	1		183	11		183	4		183	6		183	4		183	5		183	3		183	4		183	6		183	5		183	6		183	7				183	85		183	109		183
		184	3		184	0		184	15		184	5		184	6		184	6		184	5		184	0		184	5		184	7		184	6		184	5		184	7				184	91		184	111		184
		185	2		185	1		185	15		185	6		185	5		185	5		185	6		185	0		185	4		185	7		185	5		185	9		185	5				185	93		185	108		185
		186	2		186	0		186	8		186	4		186	4		186	6		186	5		186	1		186	4		186	6		186	6		186	8		186	7				186	84		186	109		186
		187	1		187	0		187	12		187	3		187	4		187	7		187	4		187	3		187	3		187	4		187	4		187	7		187	6				187	92		187	105		187
		188	4		188	0		188	12		188	5		188	7		188	9		188	6		188	3		188	6		188	3		188	4		188	6		188	5				188	84		188	111		188
		189	1		189	0		189	13		189	4		189	7		189	9		189	4		189	2		189	3		189	5		189	3		189	6		189	7				189	92		189	110		189
		190	0		190	0		190	17		190	5		190	5		190	8		190	3		190	2		190	6		190	3		190	3		190	6		190	4				190	89		190	108		190
		191	3		191	0		191	14		191	5		191	7		191	11		191	5		191	1		191	3		191	4		191	3		191	5		191	4				191	85		191	105		191
		192	1		192	0		192	15		192	2		192	4		192	10		192	4		192	2		192	3		192	3		192	3		192	7		192	4				192	76		192	100		192
		193	2		193	0		193	8		193	6		193	5		193	10		193	4		193	3		193	1		193	6		193	3		193	5		193	5				193	82		193	104		193
		194	1		194	0		194	11		194	6		194	5		194	7		194	4		194	2		194	4		194	4		194	4		194	7		194	4				194	82		194	107		194
		195	3		195	0		195	15		195	3		195	2		195	7		195	2		195	3		195	5		195	7		195	5		195	6		195	4				195	84		195	106		195
		196	2		196	0		196	14		196	1		196	5		196	9		196	3		196	3		196	5		196	6		196	6		196	3		196	3				196	84		196	108		196
		197	2		197	0		197	11		197	5		197	4		197	7		197	2		197	3		197	5		197	5		197	5		197	2		197	3				197	80		197	106		197
		198	0		198	0		198	16		198	6		198	4		198	6		198	3		198	1		198	2		198	6		198	8		198	1		198	4				198	86		198	111		198
		199	1		199	0		199	14		199	6		199	8		199	6		199	3		199	3		199	4		199	6		199	5		199	2		199	6				199	83		199	99		199
		200	1		200	0		200	9		200	4		200	10		200	9		200	1		200	3		200	4		200	5		200	5		200	2		200	6				200	89		200	101		200
		201	2		201	0		201	11		201	6		201	6		201	9		201	2		201	4		201	8		201	3		201	8		201	4		201	6				201	86		201	99		201
		202	0		202	0		202	13		202	4		202	4		202	9		202	4		202	5		202	3		202	6		202	8		202	5		202	7				202	94		202	101		202
		203	3		203	0		203	13		203	4		203	5		203	10		203	4		203	5		203	3		203	5		203	4		203	3		203	7				203	91		203	109		203
		204	2		204	0		204	10		204	7		204	7		204	8		204	5		204	6		204	3		204	8		204	4		204	3		204	6				204	99		204	108		204
		205	2		205	0		205	9		205	3		205	1		205	9		205	5		205	5		205	5		205	4		205	4		205	3		205	5				205	85		205	112		205
		206	3		206	0		206	13		206	5		206	3		206	9		206	5		206	9		206	3		206	5		206	6		206	7		206	5				206	88		206	108		206
		207	0		207	0		207	12		207	4		207	4		207	7		207	5		207	8		207	6		207	4		207	4		207	3		207	5				207	76		207	111		207
		208	0		208	0		208	12		208	4		208	4		208	6		208	4		208	4		208	6		208	6		208	5		208	2		208	4				208	85		208	111		208
		209	2		209	0		209	5		209	9		209	3		209	6		209	2		209	4		209	5		209	6		209	5		209	3		209	6				209	88		209	115		209
		210	1		210	0		210	10		210	6		210	5		210	6		210	2		210	3		210	5		210	6		210	3		210	5		210	4				210	91		210	94		210
		211	3		211	1		211	4		211	4		211	6		211	7		211	2		211	3		211	3		211	5		211	2		211	5		211	4				211	92		211	108		211
		212	2		212	0		212	13		212	4		212	3		212	7		212	3		212	3		212	4		212	5		212	2		212	3		212	5				212	88		212	111		212
		213	1		213	0		213	6		213	6		213	6		213	6		213	3		213	3		213	5		213	7		213	2		213	5		213	4				213	85		213	111		213
		214	2		214	1		214	9		214	8		214	4		214	6		214	3		214	3		214	6		214	7		214	3		214	4		214	6				214	77		214	120		214
		215	0		215	1		215	6		215	4		215	3		215	5		215	3		215	4		215	6		215	9		215	4		215	7		215	6				215	79		215	108		215
		216	0		216	1		216	7		216	6		216	4		216	4		216	4		216	3		216	5		216	6		216	3		216	4		216	8				216	84		216	106		216
		217	0		217	1		217	8		217	6		217	4		217	6		217	3		217	2		217	8		217	9		217	4		217	3		217	7				217	82		217	106		217
		218	1		218	2		218	11		218	5		218	4		218	5		218	3		218	1		218	7		218	6		218	4		218	6		218	8				218	83		218	90		218
		219	1		219	1		219	11		219	5		219	3		219	5		219	3		219	0		219	7		219	4		219	3		219	4		219	8				219	74		219	99		219
		220	2		220	0		220	15		220	10		220	4		220	6		220	3		220	1		220	6		220	5		220	4		220	4		220	9				220	79		220	95		220
		221	0		221	0		221	6		221	6		221	3		221	6		221	3		221	1		221	8		221	5		221	3		221	4		221	5				221	81		221	103		221
		222	2		222	0		222	7		222	6		222	5		222	4		222	3		222	0		222	2		222	6		222	4		222	4		222	7				222	87		222	105		222
		223	1		223	0		223	11		223	8		223	3		223	5		223	3		223	1		223	2		223	7		223	4		223	2		223	5				223	94		223	92		223
		224	0		224	0		224	10		224	7		224	5		224	5		224	2		224	1		224	4		224	5		224	5		224	4		224	6				224	90		224	99		224
		225	1		225	0		225	8		225	6		225	5		225	4		225	3		225	1		225	5		225	5		225	4		225	3		225	7				225	89		225	92		225
		226	1		226	0		226	15		226	6		226	3		226	4		226	4		226	2		226	3		226	2		226	2		226	3		226	5				226	93		226	106		226
		227	2		227	0		227	9		227	5		227	5		227	4		227	3		227	1		227	2		227	3		227	5		227	3		227	3				227	90		227	113		227
		228	1		228	0		228	11		228	5		228	6		228	6		228	3		228	2		228	6		228	5		228	3		228	5		228	3				228	85		228	110		228
		229	1		229	1		229	6		229	6		229	10		229	6		229	3		229	4		229	2		229	4		229	4		229	4		229	4				229	89		229	112		229
		230	1		230	1		230	9		230	4		230	7		230	5		230	4		230	2		230	2		230	3		230	4		230	2		230	3				230	89		230	97		230
		231	1		231	1		231	7		231	3		231	6		231	5		231	3		231	4		231	6		231	4		231	5		231	5		231	3				231	84		231	106		231
		232	0		232	1		232	9		232	6		232	7		232	5		232	3		232	5		232	2		232	2		232	6		232	4		232	2				232	86		232	96		232
		233	1		233	0		233	13		233	4		233	7		233	3		233	4		233	5		233	5		233	3		233	5		233	6		233	5				233	90		233	98		233
		234	1		234	0		234	8		234	8		234	9		234	5		234	3		234	4		234	2		234	5		234	4		234	5		234	8				234	92		234	96		234
		235	1		235	0		235	9		235	9		235	8		235	5		235	4		235	5		235	4		235	4		235	4		235	2		235	5				235	102		235	94		235
		236	1		236	0		236	9		236	7		236	6		236	5		236	2		236	4		236	5		236	4		236	4		236	3		236	7				236	99		236	106		236
		237	1		237	0		237	5		237	8		237	7		237	6		237	3		237	3		237	2		237	4		237	2		237	1		237	7				237	92		237	91		237
		238	1		238	0		238	8		238	7		238	6		238	7		238	4		238	4		238	4		238	4		238	4		238	4		238	8				238	84		238	102		238
		239	2		239	0		239	7		239	6		239	6		239	5		239	2		239	2		239	2		239	5		239	4		239	2		239	7				239	85		239	105		239
		240	2		240	0		240	7		240	4		240	6		240	7		240	4		240	2		240	3		240	3		240	4		240	1		240	6				240	81		240	103		240
		241	2		241	0		241	10		241	5		241	4		241	7		241	5		241	4		241	4		241	5		241	5		241	6		241	5				241	77		241	103		241
[truncated: 110 more columns]

## Sheet: Fig.5c comet velocity
	AzTax3MP + extended 405 nm illumination
		comets	mean	stdev					comets	mean	stdev					comets	mean	stdev					comets	mean	stdev					comets	mean	stdev					comets	mean	stdev					comets	mean	stdev
	Cell 1	133	0.243	0.162				Cell 2	63	0.257	0.158				Cell 3	54	0.206	0.145				Cell 4	34	0.212	0.0871				Cell 5	165	0.243	0.179				Cell 6	210	0.221	0.102				Cell 7	184	0.261	0.166
		cluster	Track ID	Speed um/s	seg duration	seg length			cluster	Track ID	Speed um/s	seg duration	seg length			cluster	Track ID	Speed um/s	seg duration	seg length			cluster	Track ID	Speed um/s	seg duration	seg length			cluster	Track ID	Speed um/s	seg duration	seg length			cluster	Track ID	Speed um/s	seg duration	seg length			cluster	Track ID	Speed um/s	seg duration	seg length
	1	1	0	0.225	1.8	0.135		1	1	0	0.085	1.8	0.154		1	1	0	0.046	2.4	0.028		1	1	0	0.31	2.4	0.557		1	1	0	0.244	2.4	0.586		1	1	0	0.175	3	0.42		1	1	0	0.423	3	1.014
	2	1	1	0.161	1.2	0.193		2	1	1	0.166	1.2	0.199		2	1	1	0.271	1.8	0.326		2	1	1	0.253	1.2	0.304		2	1	1	0.381	1.2	0.457		2	1	1	0.364	1.8	0.655		2	1	1	0.206	4.2	0.619
	3	1	3	0.176	2.4	0.317		3	1	2	0.161	1.2	0.193		3	1	2	0.207	6.6	0.992		3	1	2	0.288	2.4	0.519		3	1	3	0.202	3	0.607		3	1	2	0.232	1.8	0.417		3	1	2	0.308	7.8	2.216
	4	1	4	0.167	1.2	0.2		4	1	3	0.322	5.4	1.736		4	1	3	0.163	6.6	0.685		4	1	3	0.198	3	0.357		4	1	4	0.244	3.6	0.585		4	1	3	0.368	3.6	1.325		4	1	3	0.364	1.2	0.218
	5	1	5	0.077	1.8	0.092		5	1	4	0.306	4.8	1.467		5	1	4	0.148	1.2	0.177		5	1	4	0.167	1.2	0.201		5	1	5	0.226	1.2	0.271		5	1	4	0.204	1.2	0.244		5	1	4	0.357	10.8	2.57
	6	1	6	0.019	1.8	0.011		6	1	5	0.107	1.2	0.129		6	1	5	0.134	1.2	0.161		6	1	6	0.222	1.8	0.133		6	1	6	0.63	1.2	0.378		6	1	5	0.282	4.2	1.015		6	1	5	0.109	1.8	0.196
	7	1	7	0.241	3.6	0.867		7	1	6	0.337	6	1.618		7	1	6	0.127	1.2	0.076		7	1	7	0.177	3.6	0.636		7	1	7	0.109	2.4	0.196		7	1	7	0.21	1.8	0.252		7	1	6	0.17	3	0.306
	8	1	8	0.271	1.8	0.488		8	1	7	0.259	1.8	0.467		8	1	7	0.211	2.4	0.507		8	1	8	0.233	1.8	0.419		8	1	8	0.068	3	0.082		8	1	8	0.238	1.8	0.428		8	1	8	0.287	1.2	0.345
	9	1	9	0.197	1.8	0.355		9	1	8	0.173	1.8	0.104		9	1	8	0.096	6	0.404		9	1	9	0.04	3	0.097		9	1	9	0.26	8.4	2.186		9	1	9	0.325	3.6	0.974		9	1	9	0.136	1.8	0.245
	10	1	10	0.062	2.4	0.037		10	1	9	0.333	2.4	0.2		10	1	9	0.501	1.2	0.602		10	1	10	0.196	1.8	0.353		10	1	10	0.178	4.2	0.639		10	1	10	0.149	4.8	0.627		10	1	10	0.094	1.2	0.057
	11	1	11	0.2	1.2	0.12		11	1	11	0.219	1.2	0.262		11	1	10	0.221	2.4	0.398		11	1	11	0.214	4.8	0.772		11	1	11	0.133	3	0.318		11	1	11	0.326	3.6	1.173		11	1	11	0.082	1.2	0.098
	12	1	12	0.109	1.2	0.065		12	1	12	0.114	1.8	0.068		12	1	11	0.177	1.2	0.212		12	1	12	0.163	1.8	0.196		12	1	12	0.542	1.8	0.325		12	1	12	0.398	3	1.193		12	1	12	0.26	5.4	1.249
	13	1	13	0.182	1.8	0.328		13	1	13	0.291	1.2	0.174		13	1	12	0.221	1.8	0.265		13	1	13	0.206	1.2	0.248		13	1	13	0.495	1.8	0.891		13	1	13	0.359	3	0.862		13	1	13	0.092	3.6	0.332
	14	1	14	0.186	1.2	0.223		14	1	14	0.246	6.6	1.33		14	1	13	0.347	1.8	0.416		14	1	14	0.154	2.4	0.37		14	1	15	0.142	4.2	0.598		14	1	14	0.29	3.6	0.871		14	1	15	0.092	1.2	0.055
	15	1	15	0.15	1.2	0.179		15	1	15	0.382	1.8	0.687		15	1	14	0.233	10.2	2.236		15	1	15	0.075	3	0.181		15	1	16	0.321	3.6	0.962		15	1	15	0.195	1.8	0.351		15	1	16	0.249	2.4	0.449
	16	1	16	0.253	1.8	0.455		16	1	16	0.138	1.2	0.166		16	1	15	0.368	1.2	0.442		16	1	16	0.312	3.6	1.125		16	1	17	0.19	2.4	0.455		16	1	17	0.322	1.2	0.386		16	1	17	0.213	4.2	0.384
	17	1	17	0.217	1.2	0.26		17	1	17	0.265	4.2	1.113		17	1	16	0.131	1.8	0.078		17	1	17	0.321	3	0.579		17	1	18	0.339	1.8	0.611		17	1	18	0.125	1.2	0.075		17	1	18	0.018	1.2	0.011
	18	1	18	0.25	6	1.35		18	1	18	0.345	1.2	0.414		18	1	17	0.004	1.2	0.002		18	1	19	0.199	2.4	0.478		18	1	20	0.038	1.2	0.023		18	1	19	0.45	1.2	0.539		18	1	20	0.476	1.2	0.285
	19	1	19	0.292	2.4	0.526		19	1	19	0.148	8.4	1.155		19	1	18	0.231	3	0.554		19	1	20	0.098	1.2	0.059		19	1	21	0.259	1.8	0.466		19	1	20	0.322	3	0.772		19	1	21	0.207	3.6	0.496
	20	1	20	0.137	2.4	0.165		20	1	20	0.269	1.2	0.323		20	1	19	0.157	1.8	0.282		20	1	21	0.231	2.4	0.139		20	1	22	0.21	1.8	0.378		20	1	21	0.352	1.8	0.634		20	1	22	0.243	3.6	0.729
	21	1	21	0.04	3	0.121		21	1	21	0.06	1.2	0.072		21	1	20	0.074	1.2	0.044		21	1	22	0.275	3	0.33		21	1	23	0.121	3	0.291		21	1	22	0.34	1.2	0.408		21	1	24	0.296	3.6	1.064
	22	1	22	0.121	1.8	0.218		22	1	22	0.393	8.4	3.065		22	1	21	0.086	1.2	0.103		22	1	23	0.316	4.8	1.139		22	1	24	0.365	4.2	0.875		22	1	23	0.447	1.2	0.268		22	1	25	0.312	3	0.748
	23	1	24	0.239	3.6	0.717		23	1	23	0.207	8.4	1.735		23	1	22	0.221	3	0.531		23	1	25	0.107	1.2	0.129		23	1	25	0.538	1.2	0.646		23	1	24	0.331	4.2	1.39		23	1	26	0.213	3	0.383
	24	1	26	0.329	4.2	0.986		24	1	25	0.26	1.8	0.468		24	1	23	0.101	1.2	0.061		24	1	26	0.263	1.2	0.158		24	1	26	0.215	2.4	0.259		24	1	25	0.171	1.8	0.308		24	1	27	0.348	3.6	1.253
	25	1	28	0.113	2.4	0.271		25	1	27	0.118	2.4	0.212		25	1	24	0.18	7.8	1.082		25	1	27	0.425	1.2	0.51		25	1	27	0.599	1.2	0.359		25	1	26	0.123	3	0.369		25	1	28	0.325	4.8	1.363
	26	1	29	0.168	1.8	0.202		26	1	28	0.26	3	0.781		26	1	25	0.244	1.2	0.293		26	1	28	0.213	2.4	0.384		26	1	28	0.165	1.2	0.198		26	1	27	0.141	3	0.253		26	1	29	0.079	1.2	0.095
	27	1	31	0.068	1.8	0.122		27	1	29	0.097	1.2	0.116		27	1	26	0.123	1.2	0.147		27	1	29	0.097	1.2	0.058		27	1	29	0.166	4.2	0.597		27	1	28	0.167	1.8	0.201		27	1	30	0.188	3	0.564
	28	1	32	0.191	3.6	0.689		28	1	30	0.042	1.2	0.051		28	1	27	0.213	1.8	0.128		28	1	30	0.123	8.4	0.885		28	1	30	0.059	2.4	0.107		28	1	30	0.1	8.4	0.6		28	1	31	0.224	1.8	0.269
	29	1	33	0.308	5.4	1.476		29	1	31	0.313	2.4	0.75		29	1	28	0.162	3	0.292		29	1	31	0.201	2.4	0.484		29	1	31	0.131	1.2	0.157		29	1	31	0.067	4.8	0.281		29	1	32	0.348	2.4	0.835
	30	1	34	0.222	4.8	0.934		30	1	32	0.173	1.2	0.208		30	1	29	0.089	1.2	0.106		30	1	34	0.09	1.8	0.162		30	1	32	0.378	1.2	0.453		30	1	32	0.176	2.4	0.211		30	1	33	0.308	6	1.292
	31	1	35	0.21	2.4	0.505		31	1	33	0.637	1.8	1.146		31	1	30	0.317	1.8	0.381		31	1	35	0.186	1.2	0.111		31	1	33	0.217	8.4	1.565		31	1	33	0.169	4.2	0.507		31	1	34	0.805	1.2	0.483
	32	1	36	0.461	1.2	0.276		32	1	34	0.183	2.4	0.439		32	1	31	0.071	3	0.085		32	1	37	0.199	4.8	0.837		32	1	34	0.165	2.4	0.396		32	1	34	0.224	4.8	1.075		32	1	35	0.08	1.2	0.095
	33	1	38	0.319	3	0.958		33	1	35	0.124	2.4	0.223		33	1	32	0.125	2.4	0.15		33	1	39	0.315	3	0.757		33	1	35	0.191	1.8	0.229		33	1	35	0.139	1.8	0.251		33	1	36	0.289	1.2	0.347
	34	1	40	0.101	1.8	0.182		34	1	36	0.083	1.8	0.15		34	1	33	0.134	1.8	0.08		34	1	40	0.348	1.2	0.417		34	1	36	0.255	2.4	0.612		34	1	36	0.129	1.8	0.078		34	1	37	0.199	1.2	0.12
	35	1	41	0.169	1.8	0.203		35	1	37	0.044	1.2	0.053		35	1	34	0.201	2.4	0.361									35	1	37	0.126	6	0.755		35	1	37	0.183	1.8	0.329		35	1	38	0.283	1.8	0.51
	36	1	42	0.282	1.8	0.169		36	1	38	0.121	1.2	0.073		36	1	35	0.245	5.4	1.178									36	1	38	0.654	1.8	0.785		36	1	38	0.263	2.4	0.474		36	1	39	0.334	5.4	1.404
	37	1	43	0.265	4.2	1.113		37	1	39	0.285	6	1.71		37	1	36	0.128	1.8	0.23									37	1	39	0.223	4.8	0.935		37	1	39	0.26	1.2	0.312		37	1	41	0.01	1.2	0.006
	38	1	44	0.351	4.2	1.054		38	1	41	0.294	7.8	2.119		38	1	38	0.159	2.4	0.287									38	1	40	0.063	1.2	0.076		38	1	40	0.292	1.8	0.526		38	1	42	0.048	2.4	0.029
	39	1	45	0.42	2.4	0.755		39	1	42	0.745	1.8	0.447		39	1	39	0.805	1.2	0.483									39	1	42	0.148	7.2	0.888		39	1	41	0.101	2.4	0.243		39	1	43	0.389	4.2	1.4
	40	1	47	0.179	1.2	0.215		40	1	43	0.122	1.2	0.073		40	1	40	0.059	1.2	0.035									40	1	43	0.194	1.2	0.116		40	1	42	0.311	9.6	2.614		40	1	44	0.212	2.4	0.509
	41	1	48	0.288	2.4	0.519		41	1	44	0.242	4.2	0.871		41	1	41	0.576	1.2	0.345									41	1	44	0.082	1.8	0.098		41	1	43	0.236	1.2	0.142		41	1	45	0.217	9	1.954
	42	1	49	0.177	2.4	0.212		42	1	45	0.139	1.2	0.167		42	1	42	0.271	5.4	1.299									42	1	46	0.276	3	0.827		42	1	44	0.308	6.6	1.846		42	1	46	0.264	4.2	0.95
	43	1	50	0.163	3.6	0.294		43	1	46	0.319	3	0.767		43	1	43	0.252	1.2	0.151									43	1	47	0.198	2.4	0.238		43	1	45	0.349	4.8	1.048		43	1	48	0.395	3	0.949
	44	1	51	0.267	3.6	0.642		44	1	47	0.316	1.2	0.189		44	1	44	0.107	1.8	0.129									44	1	50	0.171	1.8	0.205		44	1	46	0.194	1.2	0.233		44	1	49	0.272	4.2	0.817
	45	1	52	0.09	3.6	0.325		45	1	49	0.295	2.4	0.707		45	1	45	0.169	2.4	0.203									45	1	51	0.83	1.8	0.498		45	1	47	0.201	3	0.604		45	1	50	0.188	4.8	0.676
	46	1	53	0.114	3.6	0.411		46	1	50	0.171	1.2	0.103		46	1	46	0.135	1.2	0.162									46	1	53	0.229	5.4	0.96		46	1	48	0.206	4.2	0.371		46	1	51	0.221	3	0.531
	47	1	54	0.044	1.2	0.027		47	1	51	0.09	1.2	0.108		47	1	47	0.236	1.2	0.142									47	1	54	0.278	1.2	0.334		47	1	49	0.247	2.4	0.445		47	1	52	0.033	3	0.02
	48	1	55	0.209	1.8	0.251		48	1	52	0.188	1.2	0.225		48	1	49	0.03	1.2	0.018									48	1	55	0.179	1.8	0.108		48	1	50	0.27	6	1.298		48	1	53	0.359	4.8	1.722
	49	1	56	0.364	1.8	0.655		49	1	53	0.216	4.2	0.907		49	1	50	0.359	1.2	0.431									49	1	56	0.575	1.8	0.345		49	1	51	0.299	9	2.509		49	1	54	0.022	1.2	0.013
	50	1	57	0.232	6	1.251		50	1	54	0.389	3	1.166		50	1	51	0.533	1.2	0.32									50	1	57	0.085	3	0.102		50	1	52	0.327	2.4	0.786		50	1	55	0.274	3	0.329
	51	1	58	0.763	1.2	0.458		51	1	55	0.377	1.2	0.226		51	1	52	0.139	1.8	0.167									51	1	58	0.057	1.8	0.103		51	1	53	0.2	3.6	0.72		51	1	56	0.214	3.6	0.513
	52	1	61	0.102	1.8	0.123		52	1	56	0.182	2.4	0.328		52	1	53	0.215	3.6	0.516									52	1	59	0.236	1.2	0.142		52	1	54	0.286	3.6	1.03		52	1	57	0.138	1.8	0.248
	53	1	62	0.234	4.8	0.843		53	1	61	0.658	1.2	0.395		53	1	55	0.318	1.8	0.573									53	1	61	0.21	5.4	1.007		53	1	55	0.215	1.8	0.258		53	1	58	0.13	4.2	0.547
	54	1	63	0.07	1.8	0.085		54	1	62	0.794	1.8	0.477		54	1	56	0.048	1.2	0.057									54	1	63	0.183	3	0.55		54	1	56	0.294	4.8	1.237		54	1	59	0.289	8.4	2.084
	55	1	64	0.136	1.8	0.245		55	1	63	0.417	1.2	0.5																							55	1	57	0.247	1.2	0.297		55	1	60	0.481	1.8	0.289
	56	1	66	0.22	7.2	1.057		56	1	64	0.572	1.2	0.343																							56	1	58	0.194	3	0.581		56	1	61	0.309	1.8	0.371
	57	1	67	0.152	1.2	0.091		57	1	66	0.305	4.2	0.731																							57	1	59	0.221	3	0.662		57	1	62	0.157	1.8	0.283
	58	1	68	0.626	1.2	0.751		58	1	68	0.156	1.2	0.094																							58	1	60	0.143	1.2	0.172		58	1	63	0.13	4.8	0.625
	59	1	69	0.016	1.8	0.01		59	1	70	0.136	2.4	0.244																							59	1	61	0.367	3.6	1.102		59	1	64	0.252	3.6	0.606
	60	1	70	0.126	7.8	0.909		60	1	71	0.23	9.6	1.658																							60	1	62	0.17	1.8	0.306		60	1	65	0.338	1.8	0.406
	61	1	71	0.217	1.2	0.261		61	1	72	0.298	3.6	1.075																							61	1	63	0.326	7.2	2.347		61	1	67	0.409	1.8	0.491
	62	1	72	0.041	1.2	0.049		62	1	74	0.237	1.8	0.284																							62	1	64	0.198	1.2	0.237		62	1	68	0.647	1.2	0.388
	63	1	73	0.104	1.8	0.187		63	1	75	0.221	2.4	0.265																							63	1	65	0.125	1.2	0.075		63	1	70	0.202	3.6	0.485
	64	1	74	0.199	1.8	0.359																														64	1	66	0.31	2.4	0.558		64	1	71	0.357	2.4	0.858
	65	1	75	0.164	2.4	0.394																														65	1	67	0.472	2.4	1.134		65	1	72	0.17	1.8	0.203
	66	1	76	0.126	3.6	0.303																														66	1	68	0.154	1.2	0.185		66	1	74	0.172	1.8	0.206
	67	1	77	0.212	3.6	0.764																														67	1	69	0.061	1.2	0.036		67	1	75	0.317	2.4	0.76
	68	1	78	0.147	1.2	0.088																														68	1	70	0.212	3	0.637		68	1	76	0.267	8.4	1.763
	69	1	79	0.222	2.4	0.533																														69	1	71	0.068	1.2	0.081		69	1	77	0.226	7.8	1.628
	70	1	80	0.209	2.4	0.375																														70	1	72	0.251	4.8	1.203		70	1	78	0.559	1.2	0.671
	71	1	81	0.174	4.8	0.733																														71	1	73	0.238	4.8	1.141		71	1	79	0.189	4.2	0.794
	72	1	83	0.175	1.8	0.316																														72	1	74	0.147	3	0.44		72	1	80	0.269	8.4	1.939
	73	1	84	0.158	1.8	0.285																														73	1	75	0.297	6	1.246		73	1	82	0.203	1.2	0.122
	74	1	85	0.129	6.6	0.771																														74	1	76	0.179	4.2	0.643		74	1	83	0.211	1.2	0.127
	75	1	87	0.244	3	0.585																														75	1	77	0.174	1.2	0.209		75	1	84	0.817	1.2	0.49
	76	1	88	0.118	1.2	0.141																														76	1	78	0.128	1.2	0.153		76	1	85	0.586	1.2	0.352
	77	1	90	0.138	6.6	0.913																														77	1	79	0.359	1.8	0.646		77	1	86	0.158	1.8	0.19
	78	1	91	0.102	4.2	0.368																														78	1	80	0.42	1.2	0.504		78	1	87	0.104	1.2	0.125
	79	1	94	0.624	1.2	0.374																														79	1	81	0.421	1.8	0.757		79	1	88	0.073	1.8	0.132
	80	1	96	0.487	1.2	0.292																														80	1	82	0.115	1.8	0.138		80	1	89	0.558	1.2	0.335
	81	1	97	0.228	7.2	1.093																														81	1	83	0.191	2.4	0.344		81	1	90	0.14	1.8	0.253
	82	1	98	0.181	1.2	0.218																														82	1	84	0.398	1.2	0.477		82	1	91	0.068	2.4	0.041
	83	1	99	0.125	1.2	0.15																														83	1	85	0.358	4.8	1.721		83	1	92	0.188	3.6	0.451
	84	1	101	0.221	1.8	0.133																														84	1	86	0.216	6	0.908		84	1	94	0.214	3	0.257
	85	1	102	0.51	1.2	0.612																														85	1	87	0.222	1.8	0.399		85	1	95	0.593	1.8	0.356
	86	1	103	0.191	6.6	1.261																														86	1	88	0.205	3.6	0.739		86	1	96	0.303	1.8	0.545
	87	1	104	0.223	1.2	0.268																														87	1	89	0.063	1.2	0.076		87	1	97	0.637	1.8	1.147
	88	1	105	0.082	1.8	0.049																														88	1	90	0.215	2.4	0.515		88	1	98	0.062	1.2	0.037
	89	1	106	0.432	3	1.297																														89	1	91	0.249	7.2	1.493		89	1	99	0.227	7.2	1.498
	90	1	107	0.276	3.6	0.827																														90	1	92	0.032	2.4	0.057		90	1	100	0.264	2.4	0.475
	91	1	109	0.124	1.2	0.074																														91	1	93	0.089	1.8	0.16		91	1	101	0.13	1.2	0.156
	92	1	110	0.188	1.2	0.225																														92	1	94	0.132	4.2	0.397		92	1	102	0.394	1.2	0.236
	93	1	111	0.192	4.8	0.924																														93	1	95	0.039	1.8	0.071		93	1	103	0.26	3.6	0.936
	94	1	112	0.191	5.4	0.804																														94	1	96	0.183	3	0.33		94	1	104	0.147	3	0.442
	95	1	113	0.249	4.2	1.046																														95	1	97	0.156	1.2	0.094		95	1	105	0.19	4.2	0.683
	96	1	114	0.246	3	0.295																														96	1	98	0.245	1.2	0.147		96	1	106	0.302	3	0.543
	97	1	115	0.222	7.8	1.735																														97	1	99	0.529	2.4	1.269		97	1	107	0.099	1.8	0.178
	98	1	117	0.246	3	0.443																														98	1	100	0.191	1.2	0.229		98	1	109	0.769	1.8	0.462
	99	1	118	0.611	1.2	0.367																														99	1	101	0.124	1.2	0.149		99	1	110	0.201	6	1.209
	100	1	119	0.804	1.2	0.482																														100	1	102	0.085	1.2	0.051		100	1	111	0.248	1.2	0.297
	101	1	120	0.419	1.8	0.251																														101	1	103	0.19	2.4	0.342		101	1	112	0.233	3	0.699
	102	1	121	0.221	4.2	0.927																														102	1	104	0.119	1.8	0.215		102	1	114	0.132	1.2	0.079
	103	1	122	0.706	1.2	0.424																														103	1	105	0.32	3	0.768		103	1	115	0.255	4.2	1.071
	104	1	123	0.264	1.2	0.159																														104	1	106	0.23	10.8	2.485		104	1	116	0.28	1.8	0.336
	105	1	124	0.461	1.2	0.276																														105	1	107	0.223	1.8	0.267		105	1	117	0.774	1.2	0.464
	106	1	125	0.441	1.2	0.265																														106	1	108	0.193	4.8	0.928		106	1	119	0.079	3	0.191
	107	1	126	0.162	4.8	0.487																														107	1	109	0.142	3.6	0.34		107	1	120	0.018	1.2	0.011
	108	1	127	0.48	1.2	0.288																														108	1	110	0.185	4.2	0.778		108	1	121	0.189	3	0.568
	109	1	128	0.769	1.2	0.462																														109	1	111	0.164	6	0.888		109	1	122	0.3	1.2	0.18
	110	1	129	0.266	3	0.799																														110	1	112	0.14	3	0.421		110	1	124	0.314	3.6	1.131
	111	1	130	0.449	1.2	0.27																														111	1	113	0.31	3.6	1.117		111	1	125	0.242	1.2	0.145
	112	1	132	0.241	1.8	0.433																														112	1	115	0.254	3.6	0.761		112	1	126	0.265	4.8	0.796
	113	1	133	0.157	2.4	0.188																														113	1	116	0.233	2.4	0.559		113	1	127	0.27	4.8	0.809
	114	1	134	0.28	1.2	0.168																														114	1	117	0.141	2.4	0.338		114	1	128	0.076	1.2	0.046
	115	1	135	0.212	1.2	0.254																														115	1	118	0.193	3	0.579		115	1	129	0.141	1.2	0.084
	116	1	137	0.193	3	0.58																														116	1	119	0.251	2.4	0.603		116	1	130	0.278	6	0.833
	117	1	138	0.399	1.2	0.24																														117	1	120	0.024	1.2	0.014		117	1	131	0.193	1.2	0.116
	118	1	139	0.528	1.2	0.633																														118	1	121	0.04	1.2	0.024		118	1	133	0.258	1.8	0.31
	119	1	140	0.486	1.2	0.292																														119	1	122	0.402	1.8	0.723		119	1	134	0.287	1.8	0.516
	120	1	142	0.091	1.8	0.055																														120	1	123	0.112	7.2	0.74		120	1	135	0.179	1.2	0.215
	121	1	143	0.478	1.8	0.287																														121	1	124	0.259	1.8	0.466		121	1	136	0.198	1.8	0.356
	122	1	144	0.089	2.4	0.159																														122	1	125	0.225	2.4	0.539		122	1	137	0.212	2.4	0.509
	123	1	146	0.121	1.2	0.072																														123	1	126	0.054	3	0.065		123	1	138	0.02	1.2	0.012
	124	1	148	0.024	1.2	0.015																														124	1	127	0.162	1.8	0.292		124	1	139	0.542	1.2	0.325
	125	1	150	0.403	1.2	0.242																														125	1	128	0.197	3	0.591		125	1	140	0.204	1.8	0.122
	126	1	151	0.211	3	0.381																														126	1	129	0.434	1.8	0.521		126	1	141	0.824	1.8	0.494
	127	1	152	0.062	1.2	0.075																														127	1	130	0.109	1.8	0.196		127	1	142	0.014	1.2	0.008
	128	1	156	0.561	2.4	0.337																														128	1	131	0.245	3	0.44		128	1	143	0.211	9	1.52
	129	1	158	0.117	2.4	0.28																														129	1	132	0.209	7.2	1.254		129	1	144	0.136	1.8	0.163
	130	1	162	0.019	1.2	0.011																														130	1	133	0.147	1.2	0.176		130	1	145	0.269	7.2	1.29
	131	1	163	0.482	1.2	0.289																														131	1	134	0.148	5.4	0.797		131	1	146	0.221	1.2	0.265
	132	1	164	0.143	1.2	0.171																														132	1	135	0.338	1.8	0.406		132	1	148	0.766	1.8	0.46
	133	1	166	0.279	1.8	0.503																														133	1	136	0.333	2.4	0.599		133	1	149	0.152	3	0.274
																																				134	1	137	0.271	3	0.812		134	1	150	0.203	3.6	0.73
																																				135	1	138	0.29	2.4	0.695		135	1	153	0.302	2.4	0.544
																																				136	1	139	0.219	1.2	0.263		136	1	154	0.294	2.4	0.705
																																				137	1	140	0.234	1.2	0.28		137	1	155	0.164	3.6	0.491
																																				138	1	141	0.145	1.2	0.174		138	1	156	0.31	3.6	0.93
																																				139	1	142	0.179	3	0.538		139	1	157	0.288	5.4	1.382
																																				140	1	143	0.15	1.8	0.269		140	1	158	0.744	1.2	0.447
																																				141	1	144	0.064	1.8	0.116		141	1	161	0.138	1.2	0.166
																																				142	1	145	0.204	6	1.225		142	1	163	0.201	4.2	0.845
																																				143	1	146	0.022	1.2	0.013		143	1	164	0.295	1.2	0.354
																																				144	1	147	0.453	1.8	0.815		144	1	166	0.072	1.2	0.087
																																				145	1	148	0.36	4.2	1.079		145	1	167	0.288	5.4	1.555
																																				146	1	149	0.143	1.2	0.086		146	1	168	0.362	1.2	0.217
																																				147	1	150	0.309	3	0.741		147	1	169	0.321	1.2	0.192
																																				148	1	151	0.297	7.2	2.142		148	1	170	0.276	1.2	0.165
																																				149	1	152	0.197	2.4	0.472		149	1	172	0.114	1.2	0.137
																																				150	1	153	0.113	3	0.338		150	1	173	0.224	2.4	0.403
																																				151	1	154	0.31	2.4	0.372		151	1	174	0.269	6	1.454
																																				152	1	155	0.232	8.4	1.531		152	1	175	0.192	3	0.576
																																				153	1	156	0.12	1.8	0.215		153	1	177	0.227	4.8	0.953
																																				154	1	157	0.449	3.6	0.807		154	1	178	0.138	1.8	0.165
																																				155	1	158	0.286	1.8	0.515		155	1	179	0.252	4.8	1.058
																																				156	1	159	0.252	6	1.361		156	1	180	0.232	1.2	0.139
																																				157	1	160	0.128	1.2	0.154		157	1	181	0.089	1.2	0.106
																																				158	1	161	0.178	1.2	0.107		158	1	184	0.393	2.4	0.708
																																				159	1	162	0.295	1.8	0.354		159	1	185	0.184	1.2	0.11
																																				160	1	163	0.231	1.8	0.415		160	1	186	0.28	3	0.335
																																				161	1	164	0.259	2.4	0.311		161	1	187	0.696	1.2	0.418
																																				162	1	165	0.124	1.8	0.223		162	1	188	0.322	6	1.352
																																				163	1	166	0.214	9	1.796		163	1	189	0.482	2.4	0.868
																																				164	1	167	0.398	1.2	0.239		164	1	190	0.052	1.8	0.031
																																				165	1	168	0.102	1.8	0.061		165	1	191	0.286	1.2	0.172
																																				166	1	169	0.143	1.2	0.172		166	1	192	0.097	4.2	0.174
																																				167	1	170	0.23	1.8	0.414		167	1	195	0.307	4.8	0.736
																																				168	1	171	0.184	5.4	0.993		168	1	196	0.123	3	0.222
																																				169	1	172	0.284	4.2	1.022		169	1	197	0.142	1.2	0.085
																																				170	1	173	0.049	1.2	0.058		170	1	198	0.368	6	2.21
																																				171	1	174	0.182	5.4	0.656		171	1	199	0.284	1.8	0.511
																																				172	1	175	0.149	3.6	0.447		172	1	201	0.08	1.2	0.048
																																				173	1	176	0.249	1.2	0.299		173	1	202	0.589	1.2	0.707
																																				174	1	177	0.196	2.4	0.354		174	1	203	0.228	1.8	0.411
																																				175	1	178	0.18	2.4	0.433		175	1	204	0.244	1.8	0.292
																																				176	1	179	0.259	3.6	0.311		176	1	205	0.486	1.2	0.583
																																				177	1	180	0.182	1.8	0.219		177	1	207	0.12	1.2	0.144
																																				178	1	181	0.099	2.4	0.178		178	1	208	0.162	3.6	0.584
																																				179	1	182	0.154	3	0.092		179	1	209	0.297	1.2	0.178
																																				180	1	183	0.158	2.4	0.379		180	1	210	0.232	7.8	1.533
																																				181	1	184	0.26	1.2	0.312		181	1	212	0.059	1.2	0.036
																																				182	1	186	0.106	1.8	0.191		182	1	214	0.356	1.2	0.214
																																				183	1	187	0.17	1.2	0.102		183	1	215	0.167	1.8	0.201
																																				184	1	188	0.246	3	0.591		184	1	216	0.248	1.8	0.447
																																				185	1	189	0.061	1.2	0.073
																																				186	1	190	0.132	1.8	0.238
																																				187	1	191	0.209	1.8	0.126
																																				188	1	192	0.215	5.4	0.904
																																				189	1	193	0.148	1.2	0.089
																																				190	1	194	0.066	1.8	0.079
																																				191	1	195	0.117	1.8	0.07
																																				192	1	196	0.212	2.4	0.508
																																				193	1	197	0.338	3	0.811
																																				194	1	198	0.185	3.6	0.445
																																				195	1	199	0.051	1.8	0.061
																																				196	1	200	0.045	1.2	0.027
																																				197	1	201	0.123	1.8	0.147
																																				198	1	202	0.265	2.4	0.318
																																				199	1	203	0.429	1.2	0.515
																																				200	1	204	0.244	3	0.732
																																				201	1	205	0.312	1.8	0.561
																																				202	1	206	0.2	1.8	0.12
																																				203	1	207	0.095	1.2	0.057
																																				204	1	208	0.29	2.4	0.696
																																				205	1	209	0.234	1.2	0.281
																																				206	1	210	0.528	1.2	0.634
																																				207	1	211	0.225	1.2	0.135
																																				208	1	212	0.423	2.4	0.761
																																				209	1	213	0.241	7.2	1.156
																																				210	1	214	0.236	1.8	0.283
[truncated: 252 more columns]

## Sheet: Fig.6b Neuron EB3 intensities
			Cell 1												Cell 2												Cell 3												Cell 4
			AzTax3MP						cosolvent						AzTax3MP						cosolvent						AzTax3MP						cosolvent						AzTax3MP						cosolvent
			light		dark		dark		light		dark		dark		light		dark		dark		light		dark		dark		light		dark		dark		light		dark		dark		light		dark		dark		light		dark		dark
		Frame	EB3 intensity	background	EB3 intensity	background	EB3 intensity	background	EB3 intensity	background	EB3 intensity	background	EB3 intensity	background	EB3 intensity	background	EB3 intensity	background	EB3 intensity	background	EB3 intensity	background	EB3 intensity	background	EB3 intensity	background	EB3 intensity	background	EB3 intensity	background	EB3 intensity	background	EB3 intensity	background	EB3 intensity	background	EB3 intensity	background	EB3 intensity	background	EB3 intensity	background	EB3 intensity	background	EB3 intensity	background	EB3 intensity	background	EB3 intensity
		0	125.064	106	145.866	111	139.043	108	130.323	107	136.497	113	124.314	105	136.189	114	113.648	100	115.374	103	136.644	117	110.734	101	116.659	103	114.028	106	122.84	105	120.589	106	116.322	104	124.557	109	121.785	102	119.107	104	124.329	105	119.364	106	121.017	103	125.676	107	120.475
		4	125.064	104	145.866	108	139.043	109	132.595	106	133.938	113	124.455	104	136.124	114	114.834	101	114.434	101	135.323	114	110.612	101	117.69	103	112.945	104	123.106	106	120.383	103	115.856	103	124.561	107	122.602	103	119.168	106	124.778	106	119.821	107	120.97	102	126.522	106	120.688
		8	126.038	106	144.903	113	137.833	109	132.272	108	134.988	112	122.913	105	136.228	114	114.923	99	114.703	102	135.175	113	110.783	102	118.844	101	112.998	105	123.479	100	120.491	102	115.778	104	124.577	110	122.706	104	120.37	103	123.523	105	120.754	105	121.939	105	127.105	108	119.471
		12	124.355	104	143.935	113	137.269	106	131.576	105	136.133	111	120.678	103	134.89	110	115.819	101	113.229	101	135.332	118	111.042	97	118.528	103	113.104	103	121.691	106	120.949	104	114.254	105	124.01	110	120.928	102	121.029	106	125.679	107	121.076	105	122.756	104	125.908	105	119.096
		16	123.597	105	148.134	111	135.43	108	130.405	105	136.739	111	121.144	105	136.634	112	116.962	102	112.626	101	137.62	116	110.068	100	117.635	101	113.722	104	123.383	104	119.169	103	115.964	105	122.477	109	120.884	102	122.242	103	124.575	104	122.213	102	120.701	102	124.82	106	118.683
		20	124.108	105	141.177	109	131.07	106	129.646	108	138.082	111	120.571	102	135.14	114	117.923	104	112.954	102	134.635	118	110.662	102	117.05	103	113.057	104	121.851	103	120.199	103	115.627	104	120.933	104	120.214	98	122.646	103	124.682	105	121.357	104	121.062	103	126.013	107	118.367
		24	124.043	102	143.414	114	127.28	105	128.983	104	138.224	111	126.469	104	135.839	114	117.597	102	111.853	100	134.994	116	110.461	100	116.851	101	113.828	105	121.606	104	120.889	104	117.347	104	121.733	110	120.757	103	123.538	105	123.99	104	121.78	104	120.172	102	125.206	108	117.655
		28	123.812	105	143.694	110	129.952	106	128.368	107	139.448	112	127.476	104	136.512	114	116.376	100	113.16	101	135.277	116	110.254	103	116.321	103	114.131	104	122.521	105	121.037	103	117.544	105	122.302	110	120.777	101	123.974	105	123.553	108	119.74	104	120.783	98	125.206	107	117.89
		32	125.677	105	142.048	115	129.919	106	128.991	101	138.457	111	123.939	108	135.889	114	115.906	103	113.331	101	135.707	114	111.482	100	116.555	101	113.494	106	124.255	108	120.884	103	117.055	106	122.66	108	120.379	103	122.948	105	122.544	107	120.578	104	120.683	102	125.266	103	118.505
		36	125.489	105	148.645	115	128.134	103	128.278	105	136.485	108	123.094	102	135.974	111	115.911	102	112.529	100	134.938	116	110.219	101	117.416	102	112.5	100	121.691	107	121.143	104	116.025	106	122.885	107	121.932	103	122.745	105	124.572	106	119.667	104	120.834	102	125.348	106	117.723
		40	125.231	104	152.758	114	127.29	107	126.099	105	135.364	111	124.602	105	135.053	111	115.482	103	113.565	99	133.825	115	110.742	100	116.815	103	113.568	105	122.745	105	120.365	103	115.583	103	123.201	112	122.706	104	122.379	103	122.825	103	118.453	102	119.562	105	125.063	106	119.028
		44	122.785	105	152.306	114	127.091	105	127.627	104	136.809	108	127.199	103	136.47	116	115.306	102	114.045	101	134.332	116	109.726	101	116.938	104	113.801	103	124.053	107	120.168	102	115.18	102	123.003	112	122.6	104	121.993	101	123.082	104	118.636	101	120.282	101	124.672	107	118.987
		48	125.882	104	150.339	110	128.495	108	130.508	106	138.002	111	126.84	101	134.92	111	113.829	102	113.578	97	134.356	118	109.233	101	116.044	103	114.146	104	125.011	108	120.572	103	115.883	105	123.022	111	122.125	103	123.621	105	121.668	105	117.614	103	122.153	103	124.398	108	118.748
		52	128.446	103	146.161	107	130.935	104	129.598	105	138.128	109	127.537	104	135.459	113	114.196	102	113.428	101	132.595	117	109.837	99	115.252	103	113.456	104	123.957	105	119.622	102	117.169	104	124.305	111	122.428	103	123.382	104	122.13	103	118.407	102	122.882	103	124.614	106	119.421
		56	126.048	102	146.844	113	129.054	106	128.739	106	135.872	110	128.379	104	134.478	113	113.219	100	113.513	98	133.104	114	109.721	101	114.676	102	113.428	103	122.66	107	120.105	104	115.032	103	122.817	109	121.352	100	124.419	102	125.493	105	117.552	102	122.322	104	125.271	109	119.217
		60	126.28	105	148.484	109	134.505	104	129.055	105	139.455	111	128.068	104	136.238	114	114.766	102	113.741	102	133.371	117	109.33	100	115.19	102	114.307	103	123.606	107	121.317	103	115.869	106	122.641	111	122.596	102	123.277	104	126.185	109	118.341	103	123.577	101	126.286	105	119.685
		64	126.376	104	149.29	105	133.285	109	130.311	104	137.366	109	131.932	104	140.094	112	114.574	102	115.244	103	134.695	116	109.674	100	116.296	104	112.996	104	123.149	108	121.006	105	115.85	103	122.753	112	121.52	103	121.779	104	124.548	107	120.198	104	121.04	103	126.139	105	117.509
		68	126.328	106	146.317	111	134.554	108	129.582	105	134.515	108	133.294	104	138.657	115	114.844	98	114.522	100	134.341	115	110.558	100	116.983	104	112.504	105	123.755	108	121.198	101	115.809	106	123.334	110	123.993	102	120.898	101	124.31	107	121.386	105	120.153	102	124.791	107	117.317
		72	126.887	103	146.107	111	132.21	109	129.715	105	134.981	113	135.327	111	137.838	116	114.462	101	115.415	100	135.488	115	111.204	101	115.965	103	113.252	104	124.021	105	120.305	101	115.369	105	122.068	112	122.314	102	121.079	103	123.859	107	118.268	102	119.057	101	124.644	107	117.322
		76	126.758	103	147.016	109	129.35	107	128.032	102	132.81	110	133.832	108	136.664	116	115.287	100	115.7	103	135.129	117	111.784	100	114.456	101	113.862	104	125.83	106	120.488	103	115.337	106	121.23	109	120.323	102	120.874	101	123.971	108	117.633	103	118.573	102	124.709	104	117.341
		80	125.694	102	146.285	112	128.995	105	127.668	107	133.202	110	132.513	108	134.916	115	114.641	101	115.649	103	135.396	112	111.646	102	114.976	103	112.678	105	123.617	107	120.936	101	115.439	104	121.91	111	120.23	100	121.211	103	124.037	108	117.333	103	119.961	102	125.642	106	118.093
		84	126.355	103	143.64	107	127.032	108	128.116	107	133.332	110	132.099	108	137.366	112	115.452	102	116.345	102	134.447	116	111.334	102	115.24	104	113.557	105	123.532	107	120.665	101	115.6	105	121.868	109	120.721	101	120.595	104	123.675	105	118.497	103	119.83	103	124.703	105	117.358
		88	124.661	105	143.457	108	129.839	104	126.226	104	132.083	111	129.359	105	135.706	114	116.885	103	115.79	102	135.052	114	110.879	101	113.817	102	113.129	103	122.5	108	121.104	102	115.03	106	121.887	109	120.809	104	120.266	99	125.197	104	118.463	103	120.982	104	125.835	109	118.164
		92	128.328	103	141.376	111	129.57	102	126.881	106	132.395	112	128.01	106	136.548	113	115.482	98	113.386	100	136.005	116	111.567	99	113.819	103	112.714	104	122.33	107	121.391	105	115.246	104	122.006	108	121.393	104	122.784	102	124.486	109	119.534	103	119.278	103	125.591	108	118.296
		96	126.989	103	142.925	112	131.301	108	126.853	104	134.4	111	129.222	104	136.112	113	114.505	101	115.218	103	136.153	117	112.126	101	115.113	104	113.218	105	122.096	107	121.235	103	115.561	107	123.278	109	121.993	102	122.671	103	122.911	108	118.021	103	119.053	99	124.61	104	117.476
		100	125	103	142.323	108	130.645	106	126.431	104	134.073	108	127.604	102	136.098	115	114.179	98	114.942	103	135.84	110	111.264	101	114.784	103	113.737	104	123.319	107	120.806	103	115.549	102	123.227	107	121.812	103	121.889	103	123.343	107	117.504	104	119.157	102	125.338	105	117.625
		104	125.86	104	143.656	110	127.538	105	126.806	105	133.557	110	127.426	103	135.084	115	114.199	102	115.588	104	135.451	114	110.325	101	114.88	103	113.347	104	122.223	103	120.152	104	116.284	106	125.013	108	121.781	104	120.592	101	124.971	104	115.711	102	118.217	103	124.895	102	116.645
		108	126.339	100	142.957	110	129.812	106	129.258	109	131.671	110	128.159	104	135.254	114	113.388	101	116.698	102	135.053	113	110.506	102	114.333	103	112.864	103	121.606	105	119.127	102	116.163	107	127.4	107	121.665	103	121.203	99	124.297	108	116.024	96	122.127	102	123.781	107	117.01
		112	124.747	103	143.586	108	130.559	104	129.304	106	132.975	108	129.623	104	136.674	116	114.966	99	117.75	102	133.844	111	110.275	102	114.657	103	113.343	103	121.521	103	120.772	104	116.326	105	127.076	111	122.568	103	121.359	103	125.151	108	114.788	102	119.81	103	125.417	108	117.701
		116	126.333	104	139.597	111	129.607	107	129.601	105	135.605	108	130.382	102	137.117	115	114.833	101	116.306	100	132.222	109	110.482	101	113.677	103	113.926	104	122.83	107	121.095	103	117.146	106	127.243	109	121.607	102	120.837	104	126.248	108	114.521	102	119.098	101	125.512	105	117.372
		120	128.624	104	140.409	113	128.328	107	129.339	107	135.265	108	127.662	104	136.294	106	115.293	101	115.535	103	134.608	111	110.917	102	113.995	102	114.206	105	124.468	103	121.919	103	118.042	107	127.369	110	121.633	101	120.828	102	124.656	107	116.234	102	118.499	100	124.536	106	117.291
		124	128.607	104	142.457	109	131.554	105	128.907	105	141.275	110	129.982	106	135.612	115	114.098	101	117.016	102	134.228	109	110.06	101	113.896	104	113.328	104	124.223	104	121.604	103	117.797	108	126.51	112	123.119	104	122.37	103	126.314	109	117.428	103	119.956	102	124.665	110	117.713
		128	126.564	103	144.226	111	128.71	104	129.959	107	138.972	108	129.869	109	132.213	113	112.074	101	113.658	100	134.923	114	110.939	99	113.972	102	113.597	103	124.798	105	122.044	101	116.184	107	123.706	106	122.646	104	121.645	104	126.183	107	117.178	102	120.593	103	123.83	105	116.786
		132	127.409	104	144.075	108	129.968	107	128.802	106	140.971	109	133.718	109	133.606	114	114.016	101	116.893	102	133.534	109	111.506	99	112.94	101	113.947	104	125.17	106	119.872	102	116.794	105	124.118	113	124.811	103	123.598	104	126.357	109	118.645	101	118.823	103	124.053	104	117.391
		136	128.737	102	141.866	107	129.075	106	128.517	108	139.907	109	133.953	107	134.32	114	113.412	102	116.701	101	133.937	109	110.419	99	113.524	101	113.195	104	122.021	100	120.591	105	116.464	105	123.342	111	123.711	105	120.88	101	125.061	108	118.357	103	120.514	105	123.68	107	117.936
		140	126.554	103	138.134	108	133.005	108	127.166	103	138.262	109	131.144	108	135.459	116	113.184	100	115.603	104	133.66	111	110.766	101	113.554	102	113.025	102	122.298	106	122.042	104	117.119	105	124.749	110	125.119	100	121.757	102	124.055	105	119.808	103	119.636	105	123.303	104	116.659
		144	126.839	102	142.296	106	130.747	105	127.84	108	138.755	111	129.126	106	132.402	114	113.147	100	115.519	102	133.192	108	111.322	102	113.928	102	113.18	101	122.638	106	121.76	104	116.557	106	123.263	113	123.22	104	120.493	103	123.651	106	120.361	100	118.194	102	122.722	103	116.276
		148	126.989	97	138.747	110	129.258	105	128.144	108	140.261	114	128.141	103	131.317	114	112.082	100	115.752	102	133.755	108	111.338	101	113.82	104	113.748	102	122.149	106	120.938	105	116.718	107	123.593	111	122.423	105	119.306	99	123.235	109	121.116	102	118.096	103	124.57	105	116.627
		152	124.28	105	144.323	109	130.5	105	129.227	108	137.594	107	128.544	105	131.052	114	112.147	101	116.131	104	134.566	108	110.899	98	113.017	102	113.816	105	120.904	107	121.075	106	117.076	106	121.782	110	123.436	100	119.134	102	124.14	105	120.197	101	117.391	102	124.563	104	117.066
		156	125.452	105	139.382	107	131.011	105	131.093	109	140.647	111	127.875	103	130.517	116	112.538	100	116.025	103	133.972	112	111.234	102	114.243	102	113.797	104	120.128	105	120.631	105	115.472	106	122.698	109	124.047	103	119.65	100	122.522	105	117.938	98	118.455	105	125.21	106	117.262
		160	124.989	99	142.446	109	132.817	108	130.288	105	139.069	110	127.838	103	130.371	113	113.383	98	116.039	103	134.268	110	111.612	102	115.167	103	113.93	105	120.032	105	119.894	106	115.538	104	123.481	112	124.947	106	118.992	101	123.559	110	119.674	99	117.259	104	124.968	104	115.801
		164	122.091	104	139.398	111	131.253	106	130.61	106	140.483	110	128.867	105	131.398	113	113.273	101	117.275	105	134.768	108	111.658	102	114.734	103	113.085	104	119.351	103	121.154	104	116.998	107	122.808	107	124.656	105	119.053	101	121.756	106	116.534	101	118.004	104	125.298	106	116.201
		168	123.704	104	140.134	111	131.688	106	132.189	107	137.795	110	130.479	106	130.54	115	112.412	100	117.119	105	134.79	112	111.391	101	114.47	104	113.547	105	120.564	101	120.006	102	117.528	108	122.099	109	125.523	106	119.359	103	123.849	109	116.282	100	117.984	103	125.157	108	115.604
		172	124.532	105	139.032	113	129.452	105	131.886	109	140.415	108	130.791	105	130.952	113	112.376	99	116.771	104	132.675	108	111.601	103	114.609	103	113.225	103	122.553	106	119.572	101	116.233	104	122.647	109	123.962	104	120.669	100	123.108	108	118.198	99	119.65	105	124.877	102	116.075
		176	126.199	105	140.839	110	128.989	106	132.004	106	140.37	113	130.942	108	130.18	110	112.758	100	115.1	101	132.899	109	111.713	102	114.906	103	114.496	105	121.074	106	119.1	103	116.568	106	123.802	110	124.427	104	120.428	102	123.872	107	117.457	102	119.415	104	124.563	105	116.566
		180	125.306	106	140.489	111	129.043	106	132.186	105	141.039	109	127.068	102	131.184	114	113.089	102	115.247	103	133.259	110	110.931	101	114.657	103	113.943	105	121.798	108	119.336	104	116.82	106	125.763	110	124.378	102	121.082	99	122.54	106	119.597	102	119.876	104	124.916	103	118.237
		184	123.968	104	138	106	126.785	108	131.425	107	139.026	108	128.688	106	129.985	114	112.907	102	115.071	102	133.317	111	111.511	102	115.503	103	112.43	104	122.553	104	119.331	99	115.803	106	125.994	109	123.559	103	118.867	99	120.584	105	116.78	101	121.312	105	124.374	106	118.005
		188	123.715	105	138.489	110	129.156	108	131.818	103	137.887	111	131.154	108	130.807	108	112.514	100	113.841	100	133.956	114	110.611	99	115.058	104	113.661	106	121.436	107	121.221	104	115.951	104	123.154	109	123.111	106	119.311	98	121.373	105	116.84	100	120.906	107	124.71	102	117.784
		192	123.188	106	140.435	113	127.667	107	132.332	109	135.867	110	132.199	109	129.818	110	112.535	101	115.071	103	134.36	111	110.791	100	116.152	104	112.941	99	124.798	102	120.707	103	116.708	106	122.834	108	123.558	102	120.073	98	121.074	106	117.644	98	121.364	105	123.881	107	116.588
		196	122.188	104	141.022	113	127.118	107	130.962	105	138.079	113	130.239	104	130.115	115	112.838	99	116.012	103	133.004	115	110.127	101	115.923	102	112.78	104	122.574	105	119.972	101	116.051	105	123.113	110	122.615	104	120.771	99	122.42	107	116.976	101	120.609	107	124.136	105	116.997
		200	124.07	103	140.484	111	129.554	106	130.323	106	137.519	110	129.979	105	130.256	113	113.858	102	115.973	103	132.357	112	110.397	101	115.961	104	113.066	105	122.883	105	121.457	102	117.549	107	122.469	105	122.299	102	119.992	103	121.944	107	119.057	101	119.783	104	123.926	105	115.817
		204	123.269	103	142.366	112	127.242	106	131.536	106	135.948	109	129.673	108	130.716	113	113.815	103	116.217	101	131.189	111	111.869	101	116.608	103	113.686	106	121.489	105	120.356	103	117.176	107	123.951	109	124.196	103	119.555	103	120.815	106	119.874	99	120.762	105	123.105	107	116.388
		208	121.226	104	144.78	109	126.054	109	129.309	107	138.559	111	130.327	113	129.116	108	113.914	103	115.822	101	132.615	109	111.617	102	114.765	104	112.422	105	122.202	106	120.274	105	116.816	104	123.096	109	124.677	103	118.788	101	121.403	107	117.958	99	121.112	104	124.843	105	114.457
		212	126.758	103	142.371	111	127.441	103	131.063	107	136.657	110	128.597	112	129.982	113	114.001	100	114.982	101	132.598	109	111.619	103	114.276	102	112.875	104	121.787	105	120.021	105	117.532	105	121.455	108	124.615	102	117.572	98	119.454	107	117.59	99	121.352	105	126.613	105	116.629
		216	124.995	102	144.473	109	129.15	106	128.012	106	135.779	109	127.107	112	130.447	112	113.999	100	116.266	103	133.607	110	110.185	102	113.824	103	112.117	104	118.447	102	118.886	94	115.619	106	120.994	108	124.94	102	118.253	97	119.272	103	116.569	100	121.848	104	125.885	103	118.039
		220	124.683	104	144.495	111	125.656	106	127.591	107	134.673	109	127.181	104	128.469	112	113.821	102	115.23	103	134.771	110	110.423	102	114.679	101	111.367	105	118.798	102	118.179	101	115.417	104	122.497	109	124.214	105	119.035	101	119.911	105	116.259	100	121.114	104	124.562	102	118.011
		224	124.78	104	142.36	110	126.516	107	126.734	104	135.64	109	128.291	107	129.039	111	115.43	103	115.208	102	134.05	110	111.428	101	113.991	102	111.225	104	119.234	102	118.654	100	115.472	105	122.94	106	124.772	106	117.952	102	120.074	105	115.393	101	120.432	105	123.197	105	117.786
		228	123.93	106	141.78	111	129.484	107	128.579	107	135.741	111	127.265	107	129.131	115	113.991	101	115.336	104	134.505	109	110.84	101	113.735	104	111.123	101	116.947	104	118.978	101	116.301	103	122.664	109	125.265	104	116.664	100	118.711	105	115.473	99	120.545	107	124.746	107	117.98
		232	125.038	106	139.478	113	129.763	105	128.058	104	133.798	107	128.133	107	129.37	113	113.882	102	114.75	102	134.182	109	110.636	101	114.368	100	110	102	117.766	103	117.949	101	116.441	107	122.087	108	123.894	101	117.589	99	118.04	101	115.669	99	121.403	105	123.751	102	118.786
		236	123.113	103	139.29	105	127.441	106	126.911	104	132.315	110	129.142	107	127.354	111	114.777	101	115.215	103	136.36	112	110.886	103	114.952	104	109.792	102	119.936	103	118.288	101	118.176	105	123.249	110	123.6	106	118.546	102	118.038	103	115.062	100	121.671	105	124.521	103	117.905
		240	124.301	105	136.946	109	128.425	105	127.766	106	131.986	111	127.864	109	128.008	112	115.175	103	114.695	101	135.455	110	109.591	101	113.92	102	110.269	102	119.628	103	117.916	99	116.61	104	121.235	107	122.158	104	118.408	101	119.533	104	115.083	97	121.007	107	125.127	106	116.345
		244	125.355	103	139.425	109	130.097	107	131.534	107	133.201	107	128.018	107	127.276	110	113.17	101	114.936	102	135.566	114	109.699	101	113.792	102	109.636	100	119.234	103	117.426	100	116.214	104	120.821	106	120.772	102	116.837	99	117.841	100	115.662	100	121.922	103	124.545	105	117.827
		248	125.317	103	139.07	115	132.296	103	133.124	107	133.867	108	129.388	109	128.482	111	113.078	101	116.328	104	134.897	111	110.253	101	114.039	102	110.873	103	117.117	103	118.036	102	113.983	104	122.012	105	120.964	102	117.342	100	119.061	101	115.937	97	121.744	104	123.913	103	117.563
		252	124.828	102	142.489	113	131	107	131.987	104	135.628	109	125.832	105	127.381	113	112.85	100	115.793	104	133.878	108	109.924	101	114.109	101	110.371	102	118.16	103	117.714	101	116.333	106	121.676	107	122.606	105	117.661	102	119.459	104	116.244	93	122.592	108	124.681	104	118.321
		256	124.167	106	140.935	114	131.538	104	130.392	105	134.086	109	126.309	105	128.506	113	113.233	100	115.759	99	134.168	109	111.054	100	115.086	103	110.434	103	118.415	103	117.98	103	114.123	105	120.876	107	121.889	100	118.275	103	117.841	103	117.112	102	121.748	105	123.333	105	115.912
		260	125.366	104	143.833	111	132.634	109	129.512	105	134.125	108	126.296	107	127.264	109	113.73	100	115.903	104	133.304	110	110.091	101	114.532	104	110.956	103	118.032	103	118.084	102	113.928	105	121.228	107	122.681	105	118.398	101	118.738	102	116.73	99	121.837	105	123.632	107	116.955
		264	126.548	104	141.758	112	132.796	108	128.9	105	132.674	110	127.581	106	127.865	113	114.279	99	114.584	103	133.887	109	110.233	100	113.799	100	109.926	102	118.798	105	117.885	100	113.86	104	121.522	103	121.888	104	118.122	101	118.361	102	117.085	100	121.326	104	124.535	105	116.548
		268	124.532	106	142.511	114	130.065	107	128.834	107	134.239	109	127.074	107	126.441	110	114.219	102	115.516	101	132.955	108	109.736	99	114.136	101	109.756	101	118.053	103	119.2	96	114.742	105	122.004	105	121.359	105	118.572	100	119.02	104	115.987	99	122.252	105	124.885	105	117.302
		272	125.081	105	141.935	114	130.35	106	130.116	105	133.068	111	126.037	105	126.224	110	113.195	100	115.993	100	133.255	112	110.452	99	114.117	102	109	101	118.245	101	117.895	102	114.585	103	122.439	106	122.473	105	117.796	102	121.493	102	115.749	100	121.283	105	123.966	103	118.377
		276	123.608	103	144.145	105	130.048	110	128.02	105	134.701	110	125.822	103	127.447	109	113.966	102	114.871	103	135.059	109	110.507	101	114.904	104	109.725	95	118.521	103	117.647	93	115.097	105	120.656	106	122.293	104	117.681	101	121.482	102	116.101	101	120.161	102	123.768	101	116.667
		280	124.226	105	142.124	113	130.699	110	126.796	103	134.875	109	125.696	106	125.258	111	114.184	102	114.502	100	135.338	109	110.409	101	114.116	102	109.888	102	119.043	105	118.568	100	114.678	104	120.222	101	122.107	103	117.974	99	119.662	101	116.64	101	120.553	105	123.902	103	116.311
		284	123.371	106	140.022	110	131.167	108	128.298	106	135.392	111	125.248	106	126.415	111	114.008	103	114.623	103	134.531	107	110.804	103	112.994	101	109.699	103	117.915	102	118.216	100	115.14	106	118.368	104	122.71	103	119.242	101	118.896	100	115.982	101	120.975	106	123.803	105	115.683
		288	124.215	101	143.107	110	132.054	109	128.568	106	138.548	110	126.864	104	126.436	111	114.107	102	114.212	103	133.293	110	110.581	102	113.613	99	110.072	102	120.181	104	117.38	98	116.182	104	118.942	104	123.693	104	117.602	99	118.522	98	116.193	101	121.585	106	124.395	107	116.411
		292	123.204	103	144.801	111	129.952	109	129.205	108	138.659	112	127.393	106	125.05	110	113.675	99	114.857	102	134.035	114	111.148	102	114.067	102	109.587	103	119.319	105	118.456	93	114.742	105	120.126	103	121.69	102	117.626	100	118.508	101	116.562	100	120.185	102	124.335	106	117.229
		296	123.511	104	141.317	108	127.522	108	130.75	107	139.332	111	126.163	106	125.513	110	113.646	102	114.319	103	134.854	115	110.694	97	114.738	102	109.218	102	118.968	103	117.985	102	114.867	100	120.424	104	121.167	103	116.84	98	118.699	102	116.107	101	120.644	105	123.495	101	119.04
		300	126.022	104	141.231	110	126.715	107	131.94	106	139.33	112	125.461	106	125.438	111	114.268	102	115.611	104	134.608	113	112.038	101	115.671	103	109.508	102	120.628	100	116.598	100	114.869	104	119.913	102	122.478	103	117.13	101	118.948	100	115.997	101	122.471	105	125.334	102	119.41
		304	122.527	103	143.414	111	125.763	109	131.731	106	138.514	112	122.785	105	125.598	112	113.527	102	115.608	105	135.077	114	111.681	100	114.999	101	109.706	103	119.585	101	117.468	98	114.75	105	119.542	104	122.295	102	117.578	102	118.913	100	115.635	99	121.375	104	123.929	105	118.227
		308	125.199	103	142.107	109	130.715	106	130.774	105	136.685	112	124.303	102	125.706	112	115.072	103	116.691	104	135.642	113	112.054	102	115.594	103	109.784	102	120.053	103	118.751	98	115.57	103	119.285	101	121.868	102	117.415	97	118.855	100	115.402	102	120.388	102	123.281	104	116.744
		312	124.091	103	142.726	114	130.715	108	130.901	109	138.167	110	129.019	105	125.527	110	113.562	99	116.666	101	135.048	114	112.628	101	115.898	101	109.856	102	120.702	103	118.289	101	115.576	104	118.39	104	122.632	103	117.549	99	118.625	98	115.955	99	119.96	106	123.633	104	118.579
		316	126.409	104	144.85	110	127.796	109	131.655	105	138.838	114	130.451	104	125.286	110	112.983	101	117.215	106	134.238	115	112.53	102	116.424	104	109.468	102	118.33	103	118.749	102	115.996	104	118.593	102	121.728	104	116.771	99	118.305	103	114.918	101	119.061	106	123.878	105	119.861
		320	125.962	105	146.909	115	127.43	109	132.108	106	138.083	113	128.798	106	124.648	110	113.637	101	116.235	101	134.549	114	111.755	101	115.817	103	110.169	102	119.191	104	119.112	101	116.369	103	119.02	103	121.681	99	116.243	99	118.692	103	115.357	102	120.599	105	124.189	107	118.079
		324	127.129	104	145.629	111	128.048	107	131.362	107	138.369	114	128.057	103	124.117	108	112.893	100	115.86	103	134.871	112	110.649	99	116.875	103	109.369	101	118.351	101	118.669	102	115.519	106	119.446	103	123.764	102	116.921	97	119.129	102	115.027	100	122.528	107	124.014	105	117.566
		328	125.306	105	142.419	109	126.059	108	130.999	108	137.355	113	128.574	106	123.58	111	113.089	102	116.453	103	135.918	111	110.004	101	115.808	103	109.907	102	118.064	103	118.598	102	116.464	105	119.129	105	122.537	106	117.16	101	120.931	105	114.196	101	121.485	104	123.201	102	118.654
		332	123.866	103	144.586	109	127.554	106	130.725	105	139.253	112	126.843	104	124.49	110	113.37	103	116.73	104	135.122	112	109.562	101	116.087	105	109.659	102	119.394	104	119.241	101	114.888	104	118.969	101	121.407	103	116.605	100	121.27	107	114.461	99	121.104	105	122.789	105	119.521
		336	124.081	103	141.806	112	126.844	108	131.108	107	138.463	114	126.401	107	124.544	111	113.138	103	116.275	104	134.22	112	109.152	102	115.852	102	109.898	102	117.787	102	120.267	103	117.021	107	122.555	104	124.43	104	116.742	97	120.326	102	113.962	102	121.44	106	123.12	102	119.026
		340	121.753	103	141.548	114	128.602	106	130.955	108	136.958	112	123.05	101	124.165	111	112.457	101	116.865	105	134.213	112	108.902	97	116.113	102	109.392	101	118.191	103	119.725	98	116.199	106	122.818	106	126.153	105	117.577	101	120.794	105	114.542	102	120.29	106	124.165	104	120.518
		344	120.833	104	142.398	109	128.758	108	129.437	105	136.281	110	122.848	102	124.232	109	111.988	101	116.854	103	133.683	114	108.879	99	115.364	103	110.502	103	121.032	101	119.968	100	115.621	107	123.359	102	124.117	103	117.326	100	119.334	103	114.322	98	120.575	105	124.097	103	120.87
		348	121.118	105	142.027	108	130.484	107	131.444	107	137.261	112	121.497	105	125.689	111	113.087	99	117.062	105	134.607	117	110.06	101	115.698	102	109.941	103	120.436	104	119.599	98	117.004	107	123.102	103	123.172	104	116.888	101	120.283	102	114.475	100	121.588	106	125.29	105	122.89
		352	123.366	104	140.903	109	127.71	106	129.946	109	138.71	111	121.866	106	126.059	110	111.36	100	116.406	103	135.282	113	109.564	100	114.251	102	110.017	102	119.521	102	120.76	103	118.148	107	122.173	105	124.153	105	116.388	101	120.868	104	114.106	99	122.291	103	124.47	105	123.42
		356	122.108	104	137.054	109	129.694	107	127.384	109	136.224	110	120.11	104	124.857	110	111.792	100	117.224	104	135.249	111	108.585	94	114.212	103	110.273	103	118.309	105	120.347	101	116.693	105	121.628	106	124.784	105	115.596	100	120.053	102	115.095	100	121.309	106	124.865	104	123.323
		360	122.699	105	137.774	110	128.64	107	127.464	107	136.443	109	122.359	104	125.137	109	111.05	100	117.391	104	136.488	110	108.866	101	113.735	101	109.913	102	119.457	104	119.256	94	116.377	106	120.333	106	124.656	106	115.004	99	119.146	103	115.831	102	121.611	105	124.799	106	122.677
		364	122.645	104	140.597	109	128.296	108	128.332	106	136.461	109	122.709	106	124.919	110	111.421	101	117.551	105	137.38	111	109.309	101	114.377	103	109.985	102	119.266	103	118.659	100	116.636	105	119.279	104	123.643	105	115.367	99	118.061	105	115.093	100	121.303	106	123.56	104	122.778
		368	122.688	102	138.597	109	129.097	110	127.306	104	136.724	111	122.115	103	124.934	112	112.167	100	118.536	103	137.901	111	109.966	102	114.42	103	109.623	100	120.351	104	119.179	95	115.623	106	122.705	107	123.64	102	117.098	101	118.649	104	116.471	99	120.71	106	123.965	105	122.386
		372	122.952	101	140.161	111	130.285	108	126.753	109	136.046	109	122.439	104	125.222	113	112.922	103	117.218	106	137.834	110	109.094	100	113.73	101	109.994	102	119.149	104	118.842	100	115.61	104	122.174	107	123.165	104	116.501	102	117.936	100	116.39	100	121.744	106	123.841	106	121.044
		376	123.054	104	142.366	111	129.183	110	125.748	106	135.313	112	122.994	106	125.226	113	112.932	102	117.382	106	136.657	113	108.883	101	113.225	102	110.233	102	119.968	103	119.223	100	115.822	107	122.311	107	123.754	104	115.529	97	119.076	100	115.504	100	122.138	107	124.198	107	119.741
		380	122.129	103	144.989	112	129.704	110	126.555	109	139.144	114	123.149	108	124.451	110	112.534	102	118.085	103	136.616	111	109.303	101	114.676	101	110.752	103	120.713	104	117.515	100	116.597	109	121.047	106	121.857	102	115.54	102	118.665	102	114.905	98	122.879	105	124.045	105	120.299
		384	123.317	104	148.242	112	129.306	110	124.785	107	139.855	114	124.086	110	123.943	109	114.211	103	118.695	105	137.584	104	109.099	95	115.195	102	109.816	96	119.734	103	118.698	102	116.994	108	121.417	109	122.522	104	115.888	100	117.904	103	115.319	100	123.568	108	123.207	104	118.776
		388	122.554	104	145.371	114	131.22	110	126.624	110	135.645	113	122.794	108	125.053	111	113.762	103	118.343	103	137.142	108	110.352	100	115.724	104	109.922	102	119.479	102	119.173	98	116.725	105	121.128	105	122.36	106	115.775	100	117.651	103	115.694	101	123.524	107	124.773	102	118.055
		392	122.048	102	146.763	115	129.237	98	125.259	104	135.535	113	121.746	107	123.774	108	113.762	103	117.368	105	137.26	110	110.705	100	114.963	103	110.144	102	119.34	100	118.37	100	115.919	106	122.238	106	123.588	103	115.142	101	118.511	103	115.638	101	124.088	110	125.153	103	120.147
		396	121.446	106	147.048	116	128.065	103	124.466	106	134.892	113	120.356	104	124.174	111	113.449	98	118.311	104	137.966	109	110.694	101	114.74	102	110.261	101	118.596	104	118.765	101	117.595	104	122.43	106	122.789	105	116.701	98	119.787	104	116.936	102	121.521	106	125.219	105	118.969
		400	122.118	106	144.925	116	126.78	109	124.32	105	133.73	108	121.532	105	123.683	108	112.922	102	117.487	103	135.593	111	110.846	101	114.539	101	109.519	102	119	103	119.395	101	116.814	107	122.166	106	122.727	103	118.822	100	119.415	103	115.961	103	121.78	108	124.874	106	120.221
		404	121.925	103	146.866	116	131.527	108	123.779	104	133.912	109	120.534	103	123.169	107	113.391	101	117.681	106	136.722	109	110.828	96	114.877	103	109.695	95	119.723	104	118.619	96	116.871	108	122.491	108	122.388	104	119.181	102	119.237	102	114.735	102	121.793	108	123.823	106	120.806
		408	122.946	103	142.032	118	128.565	106	124.001	102	134.293	109	121.021	104	123.719	109	113.049	100	117.199	104	134.714	109	111.216	98	114.343	100	110.03	103	121.67	101	118.337	101	117.686	105	121.112	108	122.789	105	120.154	99	119.409	103	115.254	102	121.441	107	124.032	105	120.338
		412	122.898	104	146.258	117	131.946	105	124.36	106	136.895	111	121.375	105	124.157	111	112.804	101	117.514	104	133.522	105	112.204	102	114.45	103	110.288	103	122.702	101	119.109	102	118.208	105	121.552	110	124.159	105	118.264	101	118.258	102	115.715	103	122.01	107	123.861	104	120.771
		416	124.15	104	144.527	112	128.919	106	126.956	104	137.282	108	121.736	106	123.84	110	113.158	102	118.446	104	135.923	110	111.094	102	114.432	104	109.456	100	119.223	104	118.591	101	117.504	107	123.164	103	124.759	105	118.206	100	119.126	102	115.893	102	122.567	107	124.227	105	120.465
		420	122.366	105	145.742	115	131.489	107	126.016	104	135.222	111	122.728	104	123.918	109	114.166	101	117.814	105	136.035	114	111.682	100	113.688	103	109.517	101	120.074	101	118.607	101	116.771	105	122.089	109	123.598	104	118.559	99	119.78	104	116.202	103	122.709	105	124.595	105	119.803
		424	123.36	104	144.602	111	129.898	108	127.569	105	134.306	108	122.832	107	123.939	111	113.487	101	117.523	102	134.724	108	111.33	99	114.59	99	109.886	99	119.755	103	118.48	101	117.597	104	121.539	108	124.026	105	117.721	101	119.847	106	115.476	102	122.191	103	123.307	105	119.079
		428	122.801	102	144.328	113	131.285	108	126.571	106	133.113	107	121.964	108	123.956	108	114.344	101	117.886	105	135.371	109	112.185	102	113.997	102	109.972	102	120.362	104	119.075	101	116.837	107	120.419	108	125.175	105	117.857	101	119.083	103	116.489	101	122.406	105	123.168	105	119.222
		432	122.704	104	146.07	113	134.446	109	124.987	104	133.849	108	122.895	101	123.215	108	115.225	103	116.478	103	134.539	109	111.918	101	113.567	102	110.182	102	119.053	101	118.533	99	116.32	105	119.515	106	125.325	104	117.129	100	118.329	104	116.285	100	124.914	104	123.681	106	119.54
		436	122.323	105	143.656	108	132.5	107	126.275	107	135.054	110	122.803	106	122.99	108	115.995	103	118.314	104	133.646	110	111.188	100	113.51	101	110.506	102	119.011	103	118.31	102	116.975	107	118.32	105	124.463	105	116.245	101	118.13	104	115.754	99	123.865	105	123.293	107	117.778
		440	125.263	105	143.71	115	133.091	103	127.098	104	134.275	110	122.654	104	122.843	108	115.338	102	118.119	105	134.884	110	110.834	101	114.693	104	109.447	100	119.032	95	118.678	100	114.856	106	118.64	103	123.294	107	117.201	100	119.121	103	116.458	101	121.166	105	124.088	108	120.009
		444	121.763	103	147.21	109	133.876	109	126.686	107	135.877	111	122.416	103	121.995	106	115.616	103	117.257	102	135.727	115	111.181	101	114.738	100	109.528	101	119.968	103	118.235	99	114.803	103	118.631	103	123.531	103	118.393	102	119.592	101	116.745	101	122.908	105	124.014	105	120.718
		448	124.64	104	143.296	108	127.409	106	126.416	105	134.664	109	122.477	102	122.726	108	115.142	103	117.709	103	136.085	117	110.285	100	115.301	100	108.686	101	120.128	104	118.298	102	115.932	104	119.826	105	122.84	107	118.387	98	117.956	102	114.909	96	121.941	104	122.338	107	118.767
		452	119.634	102	146.059	114	130.204	110	127.659	102	135.951	109	125.798	104	122.764	109	115.215	103	116.574	103	135.68	111	111.015	103	114.654	103	109.273	101	120.33	101	117.73	100	115.417	105	118.922	103	121.793	105	118.24	100	118.153	105	114.133	101	122.322	105	123.613	107	119.023
		456	119.763	103	146.661	113	130.511	108	128.897	102	136.054	111	125.727	107	123.865	110	114.873	104	117.031	103	134.691	110	110.396	101	114.096	105	109.555	101	120.596	103	118.774	100	117.413	108	118.863	103	123.02	105	119.423	97	118.472	103	114.819	101	123.456	106	124.237	106	117.855
		460	120.091	103	144.871	116	134.806	107	130.349	104	136.98	109	123.785	106	122.771	107	115.221	103	117.036	103	136	110	111.626	101	113.979	103	109.447	104	120.33	104	118.235	99	117.019	105	119.416	105	123.27	105	119.284	102	118.099	106	115.542	101	122.451	106	123.725	105	118.249
		464	119.054	104	144.591	114	132.156	108	130	108	137.534	112	122.108	103	122.782	109	114.468	103	115.355	101	134.729	108	111.021	99	114.073	103	109.625	100	119.745	102	116.874	101	115.831	103	119.202	102	123.214	106	117.629	100	119.347	105	116.01	100	122.204	106	122.925	104	117.518
		468	121.737	101	143.554	117	132.511	108	129.818	106	133.943	109	123.463	106	123.522	108	113.866	103	115.808	104	136.385	107	112.082	102	113.817	101	109.775	97	120.223	102	117.341	96	116.324	106	119.16	104	123.027	106	116.685	100	119.179	104	115.518	101	124.174	104	122.684	105	119.162
		472	120.903	104	144.79	113	131.532	107	127.691	105	134.779	109	124.188	106	122.923	108	114.287	103	115.768	103	136.027	110	111.011	98	114.942	102	109.061	101	120.67	103	118.193	97	116.358	106	119.842	103	123.238	105	116.534	98	119.712	106	115.173	100	122.176	106	123.247	106	119.861
		476	122.263	100	140.306	117	131.812	108	126.68	106	132.724	110	123.239	105	122.447	107	114.205	102	116.12	101	136.059	110	111.11	101	114.829	102	108.845	101	119.957	100	118.381	102	116.718	106	120.538	105	123.027	105	116.247	99	119.166	105	114.192	96	121.235	103	123.399	106	119.466
		480	120.543	103	141.683	120	129.306	108	127.086	102	132.076	104	124.482	106	123.089	109	114.174	103	116.738	101	134.613	113	110.731	101	115.53	101	109.536	99	117.702	101	118.546	100	116.178	103	119.262	105	123.502	106	117.789	103	119.213	104	114.351	102	120	103	122.63	105	118.951
		484	120.586	103	144.005	117	129.484	111	129.562	104	133.9	111	125.002	107	122.443	107	113.313	103	115.612	103	134.246	111	110.996	100	114.887	103	109.462	102	120.755	98	118.37	101	116.657	106	120.388	106	122.996	106	116.217	96	118.061	105	114.078	100	120.36	104	123.165	105	120.398
		488	120.677	102	148.473	111	131.425	108	130.547	106	133.991	109	122.265	105	122.519	108	114.991	103	116.508	104	134.573	103	110.344	97	114.657	103	110.072	97	120.745	101	119.738	100	115.919	105	119.43	104	122.544	105	115.303	100	118.334	106	114.211	95	121.125	104	124.061	107	122.395
		492	123.57	105	145.661	116	132.909	110	128.769	106	133.159	110	125.43	109	122.765	107	115.005	103	117.413	102	135.271	112	110.554	102	114.497	101	108.93	101	120	101	119.694	102	117.345	106	119.865	105	122.98	104	117.797	100	117.967	104	113.994	99	120.313	107	123.921	106	118.718
		496	120.984	102	141.935	114	133.425	107	129.346	102	134.179	108	122.992	105	123.335	111	114.54	101	117.443	105	135.347	111	109.971	102	114.793	101	109.542	101	121.011	100	120.216	103	116.727	107	119.773	107	122.848	103	117.158	99	119.412	104	116.278	100	121.601	104	123.038	104	118.734
		500	118.946	103	142.462	118	132.188	108	130.115	107	136.054	110	124.618	108	123.159	109	114.501	100	118.198	104	135.358	110	109.493	100	114.88	103	109.422	100	121.947	102	119.207	98	116.801	107	118.969	107	123.605	102	116.156	99	119.832	106	116.15	100	121.252	104	122.242	102	118.411
		504	119.28	105	144.441	113	129.398	106	129.661	106	135.815	106	124.539	107	122.247	109	114.596	101	117.614	104	133.478	111	109.76	100	115.154	104	109.142	103	120.298	102	119.778	102	117.479	105	119.859	106	122.422	105	116.534	101	120.64	105	115.934	101	120.975	105	124.234	106	119.692
		508	121.887	100	144.156	117	127.296	106	128.761	107	138.29	112	122.934	108	122.916	110	115.408	104	115.718	102	135.228	107	110.448	101	115.965	104	109.926	104	119.745	101	119.872	100	115.896	107	120.781	104	121.49	101	114.737	99	119.949	103	116.544	100	123.395	104	123.872	107	120.436
		512	120.564	102	147.177	119	127.968	104	127.237	106	136.492	109	123.275	108	122.407	106	115.197	99	119.247	104	134.57	110	110.064	96	115.371	102	109.758	102	120.372	101	119.86	102	117.409	103	120.17	106	121.023	100	116.089	100	117.614	101	115.856	102	121.992	106	123.365	104	120.208
		516	120.253	102	144.167	115	126.726	105	128.09	103	134.281	109	124.513	108	121.446	107	115.128	102	118.782	105	133.666	107	109.026	102	115.22	102	109.642	99	119.872	102	118.995	102	117.199	105	121.157	105	122.652	106	116.633	100	119.606	103	114.821	99	122.336	105	124.554	109	120.916
		520	120.253	102	145.065	117	129.269	102	127.119	102	133.935	113	126.937	109	122.107	105	115.801	102	118.354	105	134.075	111	108.793	100	116.247	102	109.222	99	120.787	101	119.62	100	119.03	105	120.249	105	122.183	105	116.815	100	121.927	107	114.047	99	122.291	105	124.449	106	120.639
		524	119.785	102	143.312	118	128.85	107	128.777	108	134.36	110	128.515	109	122.479	105	115.829	105	118.116	104	133.076	114	109.976	100	116.243	100	109.818	102	120.798	102	120.974	102	117.534	105	121.167	105	122.479	105	116.312	102	121.613	102	114.383	102	123.51	105	125.22	103	122.315
		528	119.511	103	143.409	109	128.704	110	127.154	106	131.29	110	127.107	106	122.468	106	115.654	104	118.146	102	133.274	110	109.819	100	115.737	103	109.013	102	120.085	100	120.749	102	117.663	106	121.259	104	121.878	106	117.014	99	121.287	105	114.759	101	124.676	107	125.642	106	123.055
		532	120.973	104	141.672	112	127.844	109	127.776	105	130.025	108	126.578	107	122.075	108	115.286	102	116.944	102	131.932	110	109.221	100	115.314	100	109.746	103	119.021	102	120.127	103	117.301	107	120.833	103	121.431	105	115.691	100	120.707	103	115.965	102	123.393	107	125.557	106	122.461
		536	121.339	102	140.344	110	125.301	107	127.099	104	130.25	110	124.424	106	122.524	107	116.522	104	116.229	103	130.861	113	110.579	97	115.113	101	109.742	103	119.202	102	119.842	98	116.979	103	120.512	106	121.78	104	116.309	103	119.365	101	114.497	99	123.988	104	126.023	106	121.575
		540	121.747	104	140.226	112	126.134	107	124.758	107	131.642	110	122.748	107	122.433	109	116.123	103	117.343	102	134.49	113	109.726	100	115.496	102	108.913	100	118.83	101	119.881	102	116.756	107	122.531	107	121.101	104	116.798	99	120.575	103	114.187	101	122.316	107	125.709	105	121.145
		544	122.28	104	142.93	111	126.306	109	124.996	106	130.222	109	125.107	107	122.847	106	115.441	104	116.951	104	132.274	112	109.84	101	115.737	100	109.824	103	118.553	100	119.77	102	116.347	105	122.218	105	121.602	104	117.818	99	121.755	104	114.792	99	121.267	106	125.908	102	121.451
		548	121.409	101	138.962	115	125.462	104	123.815	104	127.569	110	127.262	108	123.184	110	114.317	104	117.664	103	134.268	114	109.792	99	114.763	101	109.725	102	119.394	101	119.159	103	116.947	103	121.391	108	121.542	102	115.814	101	121.567	101	114.852	100	121.501	103	124.473	101	121.589
		552	117.64	101	142.35	115	127.57	105	126.172	107	129.722	112	125.752	107	123.384	109	114.417	100	117.134	100	134.393	111	109.85	97	114.658	103	109.729	103	119.957	101	119.286	94	117.133	106	120.464	103	121.494	105	116.583	99	120.229	104	115.203	95	121.593	104	124.778	104	120.603
		556	118.129	102	143.801	112	127.156	108	124.936	105	130.242	111	127.254	110	122.378	109	115.107	103	117.493	105	134.024	113	109.415	99	114.509	101	109.428	99	119	101	120.169	101	116.388	106	119.922	106	123.152	104	116.337	100	119.267	104	115.799	102	121.97	105	125.076	103	120.509
		560	118.387	102	142.978	110	128.419	104	126.146	106	133.696	113	125.367	106	123.099	109	115.967	102	116.908	104	134.856	114	109.363	102	114.76	100	109.695	101	119.734	98	119.964	101	116.286	106	121.08	108	122.207	105	118.152	101	119.793	103	116.563	101	123.074	105	124.418	101	121.023
		564	118.941	102	143.005	109	127.882	109	125.712	104	136.522	112	124.241	104	122.37	109	115.177	99	117.366	102	133.582	113	109.721	99	113.613	101	109.557	102	120.915	102	120.221	98	117.167	106	121.342	107	122.162	103	118.005	102	120.306	103	115.335	102	124.774	105	123.482	103	120.291
		568	120.909	102	143.855	113	127.075	109	124.507	104	136.586	114	123.184	104	123.385	110	115.313	104	116.605	103	134.472	113	110.571	100	114.618	102	109.025	102	120.84	102	120.123	102	116.326	105	120.853	108	123.275	107	117.38	101	121.489	103	115.268	101	124.341	103	123.496	103	119.732
		572	118.86	102	144.839	112	126.016	103	125.879	106	136.958	113	123.28	109	122.566	107	114.991	102	117.483	103	133.095	112	110.201	101	114.099	102	108.956	101	119.777	103	119.899	102	116.265	106	121.61	108	124.021	107	116.837	102	120.748	104	114.922	100	122.641	108	121.76	102	121.071
		576	118.156	103	144.048	112	126.586	105	125.687	103	138.122	112	123.39	106	122.098	108	115.328	104	117.637	101	132.268	111	111.246	100	114.617	103	109.322	102	120.745	100	119.341	99	115.275	106	122.251	108	123.144	105	117.816	100	119.841	104	114.577	102	122.059	105	123.56	103	121.877
		580	122.145	101	140.715	115	126.586	100	126.738	104	139.373	112	124.165	108	121.401	106	115.04	102	118.256	104	133.378	109	110.742	97	113.753	100	109.551	102	121.074	101	119.593	100	116.53	105	121.48	106	122.914	105	117.138	100	121.258	105	115.405	102	121.746	105	123.972	107	121.218
		584	119.452	102	147.032	115	130.054	107	129.38	107	138.722	114	124.757	109	123.138	108	114.632	102	117.542	103	134.557	110	110.728	96	114.046	102	109.597	102	121.266	101	120.116	102	116.392	105	122.804	111	123.567	105	117.147	101	120.138	103	115.263	96	122.974	107	123.597	104	119.797
		588	118.043	103	145.35	113	129.624	103	131.617	107	137.048	111	123.474	111	121.232	110	114.736	103	117.272	104	135.492	113	111.698	101	113.969	100	109.25	102	120.777	101	119.894	98	116.72	104	122.064	106	122.21	103	118.363	101	120.627	103	116.609	94	123.918	105	124.907	105	119.472
		592	117.57	103	143.828	115	127.796	105	127.862	106	138.85	114	125.183	108	121.901	109	115.779	103	117.985	102	134.903	110	111.943	100	114.416	102	109.034	98	119.766	100	119.2	100	118.356	106	124.666	110	122.94	100	117.227	101	119.98	103	114.674	101	124.619	108	124.709	103	120.061
		596	118.328	103	143.72	117	126.296	107	128.336	103	137.981	112	123.301	106	121.598	106	115.37	104	118.282	103	134.885	110	111.315	101	115.221	103	108.528	101	119.766	102	119.451	100	118.286	106	125.304	110	123.788	105	116.064	97	119.868	104	113.886	99	122.239	105	124.674	104	120.437
		600	117.887	103	143.323	113	129.973	105	126.927	103	136.358	113	123.828	109	122.816	109	115.266	104	116.942	103	133.937	114	111.944	102	114.03	102	109.369	102	121.106	100	121.507	102	115.343	104	122.029	109	122.39	101	116.93	101	119.387	105	114.938	100	121.843	104	124.859	104	121.907
			120.118	103.47	144.35	111.735	128.538	106.709																					0	103.298
			0		0		0
[truncated: 1 more columns]

## Sheet: Fig.S1 Reversible switching
	t [min]	absorption in a.u at 365 nm
	0.0003125	0.948091
	1.00031	0.952492
	2.00031	0.0740809
	3.00031	0.0738825
	4.00031	0.617768
	5.00031	0.616226
	6.00031	0.073747
	7.00031	0.0737464
	8.00031	0.615643
	9.00031	0.615171
	10.0003	0.0733404
	11.0003	0.0733305
	12.0003	0.614928
	13.0003	0.615435
	14.0003	0.073192
	15.0003	0.0733301
	16.0003	0.614526
	17.0003	0.613872
	18.0003	0.0730887
	19.0003	0.0729714
	20.0003	0.613637
	21.0003	0.613377
	22.0003	0.0730279
	23.0003	0.072688

## Sheet: Fig.S2 Photoproperties
			3DMA in EtOAc									4H in PBS
			absorption in a.u.									absorption in a.u.
		wavelength [nm]	dark	375 nm	410 nm	435 nm	490 nm	515 nm	530 nm		wavelength [nm]	dark	375 nm	410 nm	435 nm	490 nm	515 nm	530 nm	excitation wavelength
		600.015	0.00996119	0.0106472	0.00968045	0.0104895	0.0110547	0.00997038	0.00974649		600.015	-6.98e-05	0.00027777	-0.00043689	-0.00030995	-0.00040374	-0.00103669	-0.00044289
		594.984	0.00992234	0.0107204	0.0112257	0.0105898	0.0111675	0.00978123	0.00993752		594.984	-0.00013355	-0.00016202	-0.00051772	-0.00034642	-0.00052584	-0.00060112	-0.00071319
		589.984	0.0102081	0.0110783	0.0117337	0.0110182	0.0101775	0.0102238	0.0100972		589.984	-7.63e-05	-0.0001174	-0.0006004	-0.00039489	-0.00047687	0.00032999	-0.00131271
		585.014	0.0104646	0.0116227	0.0117839	0.011417	0.0110703	0.0105068	0.010305		585.014	-4.84e-05	-0.00028124	-0.00033913	-0.00035154	-0.00045928	0.00037434	-0.00059264
		580.001	0.010312	0.0116734	0.0157261	0.0119707	0.0132108	0.0104194	0.0103182		580.001	-0.0001086	-0.00042872	-0.00054559	-0.00033654	-0.00044263	-0.00168284	-0.00226264
		575.018	0.0106213	0.0123386	0.0146799	0.0125641	0.012983	0.0109984	0.0106856		575.018	-5.7e-05	-0.00036241	-0.00043363	-0.00063571	-0.00026359	4.85e-05	-0.00093725
		569.992	0.0105995	0.0127947	0.0139844	0.0130188	0.0118184	0.0110642	0.0109362		569.992	2.77e-05	-0.00022546	-0.00024404	-0.00031161	-0.00026075	-0.00056353	6.28e-05
		564.997	0.0105363	0.0132095	0.0147124	0.0137401	0.0122262	0.0115505	0.0110769		564.997	-0.00013676	-0.00032361	-0.00040891	-0.00038884	-0.00031828	-0.00099707	-0.00055702
		559.997	0.0109529	0.0140621	0.0158454	0.014867	0.0127803	0.0121076	0.0115599		559.997	-6.36e-05	-0.00021718	-0.00032439	-0.00038894	-0.00036417	-0.00047899	-2.21e-05
		554.99	0.0115007	0.0153769	0.0176281	0.0165932	0.0140899	0.0131126	0.0124069		554.99	9.97e-05	-9.4e-05	-0.00016347	-9.02e-05	-0.0002919	0.00050644	-0.00106416
		550.014	0.0118808	0.0163318	0.0191679	0.0181001	0.0148431	0.0138564	0.0130304		550.014	0.00015827	-1.29e-06	-0.00010519	-0.0002342	-0.00021056	-0.00075041	-0.00022587
		544.995	0.0124213	0.0177978	0.0215373	0.0200822	0.0161127	0.0148463	0.0140207		544.995	0.00023192	-9.58e-06	-2.45e-05	-0.00022427	-8.77e-05	-0.00027555	-0.00032961
		540.008	0.0128304	0.0191784	0.0236358	0.0220473	0.017267	0.0159862	0.0147503		540.008	0.0004506	0.00022941	0.0001664	0.00019468	0.0001136	-0.00025744	-0.00102615
		535.015	0.0143431	0.0219613	0.0271949	0.0253177	0.0197222	0.0182014	0.0167653		535.015	0.00057321	0.00046252	0.00042621	0.00040248	0.00040751	-0.0001203	0.00024705
		530.016	0.0161373	0.0250821	0.0310484	0.0290433	0.0225272	0.0209256	0.0190827		530.016	0.00094626	0.00066036	0.00066155	0.00072103	0.00057132	0.00075923	0.00048413
		525.012	0.0175865	0.0274286	0.0345722	0.0320759	0.0246994	0.0228433	0.0209882		525.012	0.0014023	0.0012887	0.00118188	0.0010052	0.00102178	0.00078604	0.00056362
		520.002	0.0211267	0.0323707	0.0402041	0.0377481	0.0291448	0.0275511	0.025063		520.002	0.00202444	0.00154797	0.00153804	0.00139976	0.00159889	0.00142287	0.00133949
		514.986	0.0249769	0.0370369	0.0457748	0.0431207	0.0338446	0.0315485	0.0292788		514.986	0.00261905	0.0022647	0.00228347	0.00221972	0.00222104	0.00215871	0.00182922
		510.003	0.0305361	0.0433076	0.0522861	0.0492974	0.0396745	0.0375351	0.0350324		510.003	0.00345076	0.00322507	0.00315263	0.00319484	0.00304675	0.0034983	0.00290256
		505.014	0.0382876	0.0510745	0.0604606	0.0573673	0.0477924	0.0453523	0.0430028		505.014	0.00467476	0.00450225	0.00438373	0.00440962	0.00432119	0.00369505	0.00512641
		499.983	0.048683	0.0605867	0.0690499	0.0663846	0.0574161	0.0553155	0.0532316		499.983	0.00620004	0.00575944	0.00594659	0.00574428	0.00590474	0.00608221	0.00580094
		494.984	0.0623842	0.0717446	0.0785637	0.0763426	0.0690151	0.067616	0.0658744		494.984	0.00775452	0.00764894	0.00746995	0.00746224	0.00752955	0.00765041	0.0077887
		490.017	0.0804532	0.085444	0.0889477	0.087612	0.0839402	0.0830472	0.0822278		490.017	0.00971195	0.00991988	0.00956521	0.00967492	0.00950716	0.00925675	0.00936997
		485.008	0.105014	0.102836	0.100625	0.100914	0.103349	0.103502	0.104218		485.008	0.0120121	0.0124741	0.0119711	0.0119757	0.0120449	0.012194	0.012337
		479.993	0.135473	0.121934	0.111814	0.11432	0.125104	0.127407	0.130214		479.993	0.0145427	0.0156763	0.014675	0.0148392	0.0148449	0.0148961	0.0146765
		475.012	0.174782	0.14599	0.124449	0.12988	0.153165	0.157366	0.163695		475.012	0.0176404	0.0195314	0.0179084	0.0179767	0.0183537	0.0186992	0.0184998
		469.987	0.223908	0.173685	0.13702	0.146934	0.186577	0.193837	0.204745		469.987	0.0203721	0.0235937	0.0211103	0.0212798	0.0216568	0.0222668	0.0221594
		464.996	0.279599	0.204758	0.149152	0.163838	0.223596	0.234714	0.25104		464.996	0.0235712	0.0280492	0.0248778	0.0249925	0.0255442	0.0253923	0.0259417
		460	0.340694	0.23639	0.159779	0.180379	0.26272	0.277932	0.299725		460	0.0265654	0.0329382	0.028553	0.0286482	0.0295441	0.0299298	0.0297502
		454.999	0.404819	0.269076	0.169514	0.196276	0.303306	0.324054	0.351856		454.999	0.0298288	0.038432	0.0324696	0.0325343	0.0336893	0.033421	0.0349107
		449.993	0.467033	0.299103	0.176262	0.2093	0.341611	0.366646	0.401515		449.993	0.0327084	0.0435043	0.0358619	0.036234	0.0375616	0.0377181	0.03842
		444.983	0.525159	0.325722	0.180026	0.219276	0.375721	0.405985	0.446713		444.983	0.0354193	0.0484753	0.0391155	0.0395455	0.0415832	0.0413759	0.041918
		440.007	0.578099	0.348272	0.180572	0.225914	0.406334	0.4405	0.487264		440.007	0.0373596	0.0526168	0.0420215	0.0424282	0.0447002	0.0447888	0.0451933
		434.987	0.630993	0.369879	0.179038	0.23072	0.435506	0.474463	0.527925		434.987	0.0385336	0.0558366	0.0437865	0.0444431	0.0467752	0.0469881	0.0474277
		430.002	0.685333	0.390455	0.175845	0.234049	0.464181	0.50822	0.568618		430.002	0.0394028	0.0579802	0.0451334	0.0456963	0.0482492	0.0483681	0.0492241
		425.012	0.738769	0.410206	0.171035	0.236011	0.492866	0.541232	0.608281		425.012	0.0392232	0.0585655	0.045138	0.0457698	0.0484984	0.0484627	0.049267
		420.018	0.784532	0.426373	0.165674	0.236484	0.516163	0.569519	0.642437		420.018	0.0383469	0.0576846	0.0444014	0.0449224	0.0475682	0.0476445	0.0481861
		414.981	0.812665	0.43434	0.159092	0.233749	0.529062	0.585154	0.661843		414.981	0.0367769	0.0550466	0.0423798	0.0428568	0.0454578	0.0453838	0.0458635
		410.017	0.814669	0.430832	0.151833	0.227765	0.52677	0.583785	0.661735		410.017	0.0345495	0.0508266	0.0395004	0.0400734	0.0423301	0.0424417	0.0421336
		405.01	0.792722	0.418052	0.146078	0.219754	0.511251	0.567291	0.642854		405.01	0.0317484	0.0452393	0.035875	0.0363726	0.0381876	0.038713	0.0385317
		399.999	0.753312	0.400643	0.144631	0.21419	0.488116	0.540464	0.612174		399.999	0.0291271	0.0394576	0.0322338	0.0324905	0.0339309	0.033304	0.0340251
		394.984	0.700387	0.381429	0.150531	0.213653	0.461442	0.508199	0.572699		394.984	0.0263247	0.0330445	0.0283853	0.0285327	0.0294433	0.0293836	0.0298375
		390.004	0.636712	0.364765	0.168013	0.221776	0.432747	0.47269	0.527714		390.004	0.0246166	0.027567	0.0254149	0.0255198	0.025909	0.025516	0.0263188
		384.981	0.562224	0.351627	0.19947	0.240903	0.403982	0.435237	0.477664		384.981	0.0255966	0.0233239	0.0243741	0.0245292	0.0242473	0.0238939	0.0243215
		379.993	0.485152	0.343145	0.240666	0.268611	0.378889	0.399594	0.428382		379.993	0.0320591	0.0220309	0.0286424	0.0284473	0.027133	0.0268342	0.0277317
		375.001	0.411011	0.336205	0.28355	0.297723	0.354961	0.365447	0.379895		375.001	0.0510302	0.0261793	0.0429829	0.0419875	0.038815	0.0388163	0.0387671
		370.005	0.341315	0.324572	0.313987	0.316516	0.328715	0.33031	0.333148		370.005	0.0927001	0.0401277	0.0754979	0.0743612	0.0668239	0.0683205	0.06787
		365.005	0.277958	0.304716	0.325432	0.319834	0.2977	0.293333	0.287575		365.005	0.164185	0.0663208	0.134514	0.129902	0.116321	0.117232	0.118544
		360.002	0.22204	0.276284	0.317292	0.306373	0.262466	0.253862	0.242484		360.002	0.262801	0.102898	0.212832	0.206867	0.185465	0.1857	0.187104
		354.996	0.175802	0.245382	0.297577	0.282938	0.227197	0.216579	0.201924		354.996	0.374364	0.146305	0.301893	0.295228	0.264153	0.264304	0.26641
		349.985	0.136892	0.212911	0.269003	0.253052	0.193511	0.181482	0.16551		349.985	0.485576	0.190471	0.390591	0.382795	0.342357	0.343209	0.344888
		345.01	0.108776	0.183692	0.238855	0.223349	0.163982	0.152023	0.136406		345.01	0.59692	0.235152	0.482117	0.471328	0.420962	0.422911	0.425788
		339.993	0.0887336	0.159757	0.211813	0.197171	0.14054	0.129025	0.11408		339.993	0.707062	0.282035	0.571369	0.559917	0.500764	0.501191	0.503905
		335.012	0.0821536	0.147449	0.194357	0.180895	0.129256	0.118428	0.104821		335.012	0.788351	0.320443	0.638065	0.625576	0.560825	0.560803	0.56628
		329.988	0.0988644	0.14795	0.183576	0.172909	0.13371	0.124879	0.11452		329.988	0.836657	0.349109	0.679987	0.666739	0.599444	0.598785	0.603396
		324.999	0.109213	0.14584	0.172229	0.164235	0.135019	0.128078	0.120025		324.999	0.85759	0.370081	0.701156	0.687712	0.620103	0.621542	0.626786
		320.008	0.116528	0.141073	0.158379	0.153273	0.13311	0.128331	0.123312		320.008	0.846188	0.38003	0.696873	0.684257	0.619502	0.620558	0.623371
		315.013	0.129105	0.138462	0.143826	0.142064	0.134379	0.132134	0.130051		315.013	0.803384	0.380041	0.667865	0.65639	0.597792	0.598583	0.603364
		310.015	0.129884	0.130746	0.130115	0.130242	0.129707	0.128499	0.128395		310.015	0.7414	0.374256	0.623423	0.61383	0.562724	0.564127	0.569944
		305.015	0.136516	0.129892	0.122711	0.122502	0.131908	0.13042	0.131777		305.015	0.660791	0.361932	0.564199	0.555958	0.514444	0.515737	0.520887
		300.011	0.140061	0.125571	0.115919	0.116639	0.130044	0.13114	0.132778		300.011	0.574091	0.34498	0.499392	0.494923	0.462016	0.461842	0.467942
		295.004	0.147481	0.130136	0.1138	0.12166	0.1329	0.13408	0.136245		295.004	0.489625	0.3251	0.433841	0.428038	0.40781	0.408671	0.411631
		289.995	0.155891	0.13655	0.123561	0.123858	0.136922	0.13878	0.142374		289.995	0.400908	0.287844	0.369997	0.354762	0.348012	0.354224	0.354534
		284.982	0.194706	0.16956	0.159796	0.146977	0.192657	0.175115	0.168606		284.982	0.321303	0.2542	0.297653	0.293415	0.29472	0.306912	0.304796
		280.006	0.249454	0.224272	0.183676	0.176465	0.210227	0.196399	0.20862
		274.988	0.22822	0.205791	0.182513	0.236692	0.228089	0.166376	0.215332
		270.006	0.174998	0.301854	0.229268	0.0814289	0.257357	0.20711	0.139269
		264.983	0.273599	0.0318749	0.16997	0.0228464	-0.145575	0.118557	0.0372788
		259.996	0.233832	0.156903	0.150012	0.125152	0.0797703	0.241322	0.163058

[truncated: 1 more sheets: Fig.S5 MT density]
